# Supplementary material for: Effect of circle, surface type and stride duration on vertical head and pelvis movement in riding horses with pre-existing movement asymmetries in trot
Source: PLoS One. 2024 Aug 16;19(8):e0308996. doi: 10.1371/journal.pone.0308996 (PMC11329133; doi:10.1371/journal.pone.0308996)
Supplement: S1 Table — (XLSX) [file pone.0308996.s001.xlsx]

## Sheet: HDmin
Horse_ID	treatment	Speed	surface	circle_diameter (m)	Trial	HDmin Mean (mm)	HDmin SD	Model	Baseline_asymmetry	HDmin_Norm (mm)	Direction	Stride duration (s)
1	preNSAID	slow	hard		Straight line	12.5446	7.43648	HDmin	R	12.5446	Straight	0.715
1	preNSAID	fast	hard		Straight line	12.1115	6.82961	HDmin	R	12.1115	Straight	0.678276
1	preNSAID	slow	soft		Straight line	4.4186	4.59587	HDmin	R	4.4186	Straight	0.722195
1	preNSAID	fast	soft		Straight line	15.8726	9.5848	HDmin	R	15.8726	Straight	0.652285
1	preNSAID	slow	soft	15	Lunge left	-2.9916	2.69154	HDmin	R	-2.9916	Outside15	0.760625
1	preNSAID	fast	soft	15	Lunge left	-3.20851	3.34469	HDmin	R	-3.20851	Outside15	0.726961
1	preNSAID	slow	soft	10	Lunge left	-1.89783	2.23679	HDmin	R	-1.89783	Outside10	0.771327
1	preNSAID	fast	soft	10	Lunge left	-1.88224	5.18457	HDmin	R	-1.88224	Outside10	0.736538
1	preNSAID	slow	soft	15	Lunge right	9.10815	3.62538	HDmin	R	9.10815	Inside15	0.749388
1	preNSAID	fast	soft	15	Lunge right	11.5257	3.39282	HDmin	R	11.5257	Inside15	0.733621
1	preNSAID	slow	soft	10	Lunge right	11.8505	3.21556	HDmin	R	11.8505	Inside10	0.786087
1	preNSAID	fast	soft	10	Lunge right	14.082	3.26977	HDmin	R	14.082	Inside10	0.741604
1	preNSAID	slow	hard	10	Lunge left	-6.3999	4.55466	HDmin	R	-6.3999	Outside10	0.783333
1	preNSAID	fast	hard	10	Lunge left	-10.2372	5.62704	HDmin	R	-10.2372	Outside10	0.760179
1	preNSAID	slow	hard	10	Lunge right	10.5678	4.10109	HDmin	R	10.5678	Inside10	0.775745
1	preNSAID	fast	hard	10	Lunge right	14.9548	6.28847	HDmin	R	14.9548	Inside10	0.739688
2	placebo	slow	hard		Straight line	-8.83202	7.97755	HDmin	L	8.83202	Straight	0.696809
2	placebo	fast	hard		Straight line	-4.32081	7.71521	HDmin	L	4.32081	Straight	0.66439
2	placebo	slow	hard	10	Lunge left	-15.8217	5.75575	HDmin	L	15.8217	Inside10	0.736111
2	placebo	fast	hard	10	Lunge left	-13.532	6.19511	HDmin	L	13.532	Inside10	0.703077
2	placebo	slow	hard	10	Lunge right	-10.9179	10.4958	HDmin	L	10.9179	Outside10	0.722377
2	placebo	fast	hard	10	Lunge right	-17.3582	6.52271	HDmin	L	17.3582	Outside10	0.686489
2	placebo	slow	soft	15	Lunge left	-12.0044	4.47995	HDmin	L	12.0044	Inside15	0.738187
2	placebo	fast	soft	15	Lunge left	-14.0296	5.12058	HDmin	L	14.0296	Inside15	0.706393
2	placebo	slow	soft	10	Lunge left	-10.2627	3.81776	HDmin	L	10.2627	Inside10	0.773913
2	placebo	fast	soft	10	Lunge left	-14.9222	4.38386	HDmin	L	14.9222	Inside10	0.722262
2	placebo	slow	soft	15	Lunge right	-24.3293	6.40074	HDmin	L	24.3293	Outside15	0.700104
2	placebo	fast	soft	15	Lunge right	-26.2839	6.09805	HDmin	L	26.2839	Outside15	0.688143
2	placebo	slow	soft	10	Lunge right	-10.7147	4.70796	HDmin	L	10.7147	Outside10	0.749737
2	placebo	fast	soft	10	Lunge right	-17.0462	6.2002	HDmin	L	17.0462	Outside10	0.7028
2	placebo	slow	soft		Straight line	-12.4896	5.43416	HDmin	L	12.4896	Straight	0.688276
2	placebo	fast	soft		Straight line	-17.0985	7.89578	HDmin	L	17.0985	Straight	0.650444
3	preplacebo	slow	soft	15	Lunge left	11.7798	3.86656	HDmin	R	11.7798	Outside15	0.777745
3	preplacebo	fast	soft	15	Lunge left	11.7745	3.21595	HDmin	R	11.7745	Outside15	0.748375
3	preplacebo	slow	soft	10	Lunge left	5.40616	4.46269	HDmin	R	5.40616	Outside10	0.815521
3	preplacebo	fast	soft	10	Lunge left	9.2517	7.11648	HDmin	R	9.2517	Outside10	0.755909
3	preplacebo	fast	soft	15	Lunge right	0.469843	7.17698	HDmin	R	0.469843	Inside15	0.771136
3	preplacebo	slow	soft	10	Lunge right	9.11185	4.61492	HDmin	R	9.11185	Inside10	0.809681
3	preplacebo	fast	soft	10	Lunge right	0.282529	6.28181	HDmin	R	0.282529	Inside10	0.759667
3	preplacebo	slow	soft		Straight line	12.8307	6.22405	HDmin	R	12.8307	Straight	0.754062
3	preplacebo	fast	soft		Straight line	7.63748	7.81782	HDmin	R	7.63748	Straight	0.71759
3	preplacebo	slow	hard	10	Lunge left	13.8979	8.58987	HDmin	R	13.8979	Outside10	0.781026
3	preplacebo	fast	hard	10	Lunge left	13.4165	7.51644	HDmin	R	13.4165	Outside10	0.760814
3	preplacebo	slow	hard	10	Lunge right	8.36415	5.79354	HDmin	R	8.36415	Inside10	0.794556
3	preplacebo	fast	hard	10	Lunge right	3.31832	5.63776	HDmin	R	3.31832	Inside10	0.757396
3	preplacebo	slow	hard		Straight line	15.423	7.10312	HDmin	R	15.423	Straight	0.74266
3	preplacebo	fast	hard		Straight line	9.99909	9.72408	HDmin	R	9.99909	Straight	0.714643
4	placebo	slow	soft	15	Lunge right	6.95455	5.5137	HDmin	R	6.95455	Inside15	0.695288
4	placebo	fast	soft	15	Lunge right	3.75381	4.51559	HDmin	R	3.75381	Inside15	0.673846
4	placebo	slow	soft	10	Lunge right	4.52564	6.06418	HDmin	R	4.52564	Inside10	0.713039
4	placebo	fast	soft	10	Lunge right	0.677177	6.45284	HDmin	R	0.677177	Inside10	0.685588
4	placebo	slow	soft	15	Lunge left	12.1289	4.50902	HDmin	R	12.1289	Outside15	0.677692
4	placebo	fast	soft	15	Lunge left	10.7553	4.87488	HDmin	R	10.7553	Outside15	0.668077
4	placebo	slow	soft	10	Lunge left	18.8126	4.56592	HDmin	R	18.8126	Outside10	0.714623
4	placebo	fast	soft	10	Lunge left	17.9356	7.24408	HDmin	R	17.9356	Outside10	0.677
4	placebo	slow	soft		Straight line	12.0197	7.54055	HDmin	R	12.0197	Straight	0.704202
4	placebo	fast	soft		Straight line	15.1612	10.9972	HDmin	R	15.1612	Straight	0.652673
4	placebo	slow	hard	10	Lunge right	4.61917	5.94505	HDmin	R	4.61917	Inside10	0.707264
4	placebo	fast	hard	10	Lunge right	-1.86443	6.75291	HDmin	R	-1.86443	Inside10	0.673455
4	placebo	fast	hard	10	Lunge left	4.10901	10.0859	HDmin	R	4.10901	Outside10	0.647455
4	placebo	slow	hard	10	Lunge left	8.6372	8.50998	HDmin	R	8.6372	Outside10	0.658421
4	placebo	slow	hard		Straight line	13.161	6.41753	HDmin	R	13.161	Straight	0.706522
4	placebo	fast	hard		Straight line	12.8489	7.89585	HDmin	R	12.8489	Straight	0.636286
5	placebo	slow	soft		Straight line	5.0745	11.3573	HDmin	R	5.0745	Straight	0.744692
5	placebo	fast	soft		Straight line	10.4861	10.644	HDmin	R	10.4861	Straight	0.686398
5	placebo	slow	soft	10	Lunge left	0.0890899	11.2834	HDmin	R	0.0890899	Outside10	0.813423
5	placebo	fast	soft	10	Lunge left	3.27938	6.93401	HDmin	R	3.27938	Outside10	0.78193
5	placebo	slow	soft	15	Lunge left	1.02708	7.13318	HDmin	R	1.02708	Outside15	0.817108
5	placebo	fast	soft	15	Lunge left	6.56223	6.25167	HDmin	R	6.56223	Outside15	0.774141
5	placebo	slow	soft	15	Lunge right	4.40303	8.96234	HDmin	R	4.40303	Inside15	0.798617
5	placebo	fast	soft	15	Lunge right	4.74622	11.6793	HDmin	R	4.74622	Inside15	0.756792
5	placebo	slow	soft	10	Lunge right	7.7189	10.7959	HDmin	R	7.7189	Inside10	0.827214
5	placebo	fast	soft	10	Lunge right	2.05499	16.375	HDmin	R	2.05499	Inside10	0.779653
5	placebo	slow	hard		Straight line	9.11784	7.71461	HDmin	R	9.11784	Straight	0.705
5	placebo	fast	hard		Straight line	12.1517	10.6075	HDmin	R	12.1517	Straight	0.673684
5	placebo	slow	hard	10	Lunge left	3.05787	10.5304	HDmin	R	3.05787	Outside10	0.793246
5	placebo	fast	hard	10	Lunge left	9.75134	11.5212	HDmin	R	9.75134	Outside10	0.747656
5	placebo	slow	hard	10	Lunge right	9.84511	15.4812	HDmin	R	9.84511	Inside10	0.748309
5	placebo	fast	hard	10	Lunge right	12.1999	10.0821	HDmin	R	12.1999	Inside10	0.743671
6	placebo	slow	hard	10	Lunge right	22.1838	3.59015	HDmin	R	22.1838	Inside10	0.785957
6	placebo	fast	hard	10	Lunge right	18.8605	9.55942	HDmin	R	18.8605	Inside10	0.761569
6	placebo	fast	hard	10	Lunge left	-8.70491	5.86613	HDmin	R	-8.70491	Outside10	0.75
6	placebo	slow	hard	10	Lunge left	-12.5678	7.6402	HDmin	R	-12.5678	Outside10	0.775283
6	placebo	slow	hard		Straight line	7.90901	3.72886	HDmin	R	7.90901	Straight	0.736304
6	placebo	fast	hard		Straight line	9.59592	3.35092	HDmin	R	9.59592	Straight	0.671217
6	placebo	slow	soft		Straight line	8.08126	5.43834	HDmin	R	8.08126	Straight	0.730136
6	placebo	fast	soft		Straight line	7.36424	3.65174	HDmin	R	7.36424	Straight	0.6825
6	placebo	fast	soft	15	Lunge left	-8.78063	3.59684	HDmin	R	-8.78063	Outside15	0.774389
6	placebo	slow	soft	15	Lunge left	-9.82861	3.63357	HDmin	R	-9.82861	Outside15	0.793367
6	placebo	slow	soft	10	Lunge left	-8.58149	3.27901	HDmin	R	-8.58149	Outside10	0.8425
6	placebo	fast	soft	10	Lunge left	-12.2685	3.53144	HDmin	R	-12.2685	Outside10	0.789332
6	placebo	slow	soft	15	Lunge right	13.9162	2.70038	HDmin	R	13.9162	Inside15	0.809375
6	placebo	fast	soft	15	Lunge right	14.2941	4.56815	HDmin	R	14.2941	Inside15	0.77551
6	placebo	slow	soft	10	Lunge right	19.9595	4.43961	HDmin	R	19.9595	Inside10	0.823462
6	placebo	fast	soft	10	Lunge right	19.759	3.25785	HDmin	R	19.759	Inside10	0.802727
7	preplacebo	slow	hard		Straight line	-15.2064	15.0006	HDmin	L	15.2064	Straight	0.694215
7	preplacebo	fast	hard		Straight line	-17.3003	7.89716	HDmin	L	17.3003	Straight	0.647223
7	preplacebo	slow	hard	10	Lunge right	-5.14385	13.1115	HDmin	L	5.14385	Outside10	0.731944
7	preplacebo	fast	hard	10	Lunge right	-9.26901	12.8503	HDmin	L	9.26901	Outside10	0.691491
7	preplacebo	slow	hard	10	Lunge left	-10.119	12.0705	HDmin	L	10.119	Inside10	0.724545
7	preplacebo	fast	hard	10	Lunge left	-9.52572	8.41246	HDmin	L	9.52572	Inside10	0.691944
7	preplacebo	slow	soft		Straight line	-17.4664	8.78649	HDmin	L	17.4664	Straight	0.707143
7	preplacebo	fast	soft		Straight line	-12.7916	5.15754	HDmin	L	12.7916	Straight	0.680711
7	preplacebo	slow	soft	15	Lunge right	-8.40677	3.63164	HDmin	L	8.40677	Outside15	0.743
7	preplacebo	fast	soft	15	Lunge right	-5.61122	5.17063	HDmin	L	5.61122	Outside15	0.680091
7	preplacebo	slow	soft	10	Lunge right	2.02729	11.2181	HDmin	L	-2.02729	Outside10	0.7287
7	preplacebo	fast	soft	10	Lunge right	-2.3689	6.72356	HDmin	L	2.3689	Outside10	0.694712
7	preplacebo	slow	soft	15	Lunge left	0.788443	5.49116	HDmin	L	-0.788443	Inside15	0.733437
7	preplacebo	fast	soft	15	Lunge left	-0.814139	2.81584	HDmin	L	0.814139	Inside15	0.7142
7	preplacebo	slow	soft	10	Lunge left	-0.672365	2.89282	HDmin	L	0.672365	Inside10	0.753404
7	preplacebo	fast	soft	10	Lunge left	-1.59396	3.80111	HDmin	L	1.59396	Inside10	0.717843
8	placebo	slow	soft	15	Lunge left	-8.49831	7.86343	HDmin	L	8.49831	Inside15	0.738095
8	placebo	fast	soft	15	Lunge left	-13.7298	8.14673	HDmin	L	13.7298	Inside15	0.728261
8	placebo	slow	soft	10	Lunge left	-9.80425	6.41578	HDmin	L	9.80425	Inside10	0.762955
8	placebo	fast	soft	10	Lunge left	-9.23908	8.42155	HDmin	L	9.23908	Inside10	0.695222
8	placebo	slow	soft	15	Lunge right	-2.8405	7.58508	HDmin	L	2.8405	Outside15	0.760125
8	placebo	fast	soft	15	Lunge right	-4.93299	8.48798	HDmin	L	4.93299	Outside15	0.732255
8	placebo	slow	soft	10	Lunge right	-2.11253	8.06822	HDmin	L	2.11253	Outside10	0.765106
8	placebo	fast	soft	10	Lunge right	-4.8782	7.54391	HDmin	L	4.8782	Outside10	0.76275
8	placebo	slow	soft		Straight line	-5.01105	12.7823	HDmin	L	5.01105	Straight	0.703977
8	placebo	fast	soft		Straight line	-11.8819	6.38396	HDmin	L	11.8819	Straight	0.693446
8	placebo	slow	hard	10	Lunge left	-11.3086	4.68895	HDmin	L	11.3086	Inside10	0.76125
8	placebo	fast	hard	10	Lunge left	-15.5163	9.53263	HDmin	L	15.5163	Inside10	0.728571
8	placebo	slow	hard	10	Lunge right	0.279579	9.90092	HDmin	L	-0.279579	Outside10	0.787738
8	placebo	fast	hard	10	Lunge right	-7.1674	5.50066	HDmin	L	7.1674	Outside10	0.759205
8	placebo	slow	hard		Straight line	-10.9846	8.99267	HDmin	L	10.9846	Straight	0.713529
8	placebo	fast	hard		Straight line	-4.3233	6.86699	HDmin	L	4.3233	Straight	0.687188
9	preplacebo	slow	hard	10	Lunge left	-10.0353	4.84656	HDmin	L	10.0353	Inside10	0.751509
9	preplacebo	fast	hard	10	Lunge left	-16.5264	5.61714	HDmin	L	16.5264	Inside10	0.713804
9	preplacebo	slow	hard	10	Lunge right	2.69384	3.76833	HDmin	L	-2.69384	Outside10	0.7504
9	preplacebo	fast	hard	10	Lunge right	5.80279	5.97563	HDmin	L	-5.80279	Outside10	0.687451
9	preplacebo	slow	hard		Straight line	-7.53179	5.68445	HDmin	L	7.53179	Straight	0.693728
9	preplacebo	fast	hard		Straight line	-10.4829	7.0276	HDmin	L	10.4829	Straight	0.662447
9	preplacebo	slow	soft		Straight line	-8.57574	5.22262	HDmin	L	8.57574	Straight	0.695
9	preplacebo	fast	soft		Straight line	-6.84497	2.38965	HDmin	L	6.84497	Straight	0.692796
9	preplacebo	fast	soft	15	Lunge left	-9.52629	3.94824	HDmin	L	9.52629	Inside15	0.696818
9	preplacebo	slow	soft	15	Lunge left	-7.4736	3.40206	HDmin	L	7.4736	Inside15	0.773727
9	preplacebo	slow	soft	10	Lunge left	-8.18001	3.49416	HDmin	L	8.18001	Inside10	0.743333
9	preplacebo	fast	soft	10	Lunge left	-10.5671	3.55199	HDmin	L	10.5671	Inside10	0.681224
9	preplacebo	slow	soft	15	Lunge right	-1.55038	3.93145	HDmin	L	1.55038	Outside15	0.711939
9	preplacebo	fast	soft	15	Lunge right	-1.25332	3.2086	HDmin	L	1.25332	Outside15	0.688182
9	preplacebo	slow	soft	10	Lunge right	3.34322	3.799	HDmin	L	-3.34322	Outside10	0.750769
9	preplacebo	fast	soft	10	Lunge right	2.43148	3.89525	HDmin	L	-2.43148	Outside10	0.676277
10	preplacebo	slow	hard		Straight line	-19.88	22.76	HDmin	L	19.88	Straight	0.675676
10	preplacebo	fast	hard		Straight line	-13.15	8.17	HDmin	L	13.15	Straight	0.671141
10	preplacebo	slow	hard	10	Lunge right	-18.44	10.91	HDmin	L	18.44	Outside10	0.763359
10	preplacebo	fast	hard	10	Lunge right	-23.52	9.87	HDmin	L	23.52	Outside10	0.689655
10	preplacebo	slow	hard	10	Lunge left	-0.27	7.26	HDmin	L	0.27	Inside10	0.735294
10	preplacebo	fast	hard	10	Lunge left	-4.21	9.89	HDmin	L	4.21	Inside10	0.714286
10	preplacebo	slow	soft	15	Lunge left	3.01	9.99	HDmin	L	-3.01	Inside15	0.740741
10	preplacebo	fast	soft	15	Lunge left	3.73	7.12	HDmin	L	-3.73	Inside15	0.714286
10	preplacebo	slow	soft	10	Lunge left	4.5	4.47	HDmin	L	-4.5	Inside10	0.78125
10	preplacebo	fast	soft	10	Lunge left	7.41	7.24	HDmin	L	-7.41	Inside10	0.735294
10	preplacebo	fast	soft	15	Lunge right	-12.17	9.15	HDmin	L	12.17	Outside15	0.714286
10	preplacebo	slow	soft	15	Lunge right	-8.31	7.14	HDmin	L	8.31	Outside15	0.763359
10	preplacebo	slow	soft	10	Lunge right	-10.71	8.58	HDmin	L	10.71	Outside10	0.787402
10	preplacebo	fast	soft	10	Lunge right	-17.85	6.54	HDmin	L	17.85	Outside10	0.714286
10	preplacebo	slow	soft		Straight line	-7.39	7.19	HDmin	L	7.39	Straight	0.735294
10	preplacebo	fast	soft		Straight line	-6.73	7.09	HDmin	L	6.73	Straight	0.694444
11	preplacebo	fast	hard		Straight line	7.56	6.15	HDmin	L	-7.56	Straight	0.735294
11	preplacebo	slow	hard		Straight line	8.7	7.43	HDmin	R	8.7	Straight	0.769231
11	preplacebo	fast	hard	10	Lunge right	-0.56	8.98	HDmin	R	-0.56	Inside10	0.787402
11	preplacebo	slow	hard	10	Lunge right	0.26	11.74	HDmin	R	0.26	Inside10	0.833333
11	preplacebo	fast	hard	10	Lunge left	18.48	13.93	HDmin	R	18.48	Outside10	0.757576
11	preplacebo	slow	hard	10	Lunge left	13.03	9.36	HDmin	R	13.03	Outside10	0.775194
11	preplacebo	slow	soft		Straight line	4.78	3.57	HDmin	R	4.78	Straight	0.78125
11	preplacebo	fast	soft	15	Lunge right	-9.79	9.25	HDmin	R	-9.79	Inside15	0.714286
11	preplacebo	slow	soft	15	Lunge right	8.91	8.45	HDmin	R	8.91	Inside15	0.813008
11	preplacebo	slow	soft	15	Lunge left	6.38	6.9	HDmin	R	6.38	Outside15	0.806452
11	preplacebo	slow	soft	10	Lunge left	6.11	7.02	HDmin	R	6.11	Outside10	0.8
12	preNSAID	slow	soft	10	Lunge left	-5.24165	6.16524	HDmin	R	-5.24165	Outside10	0.775978
12	preNSAID	fast	soft	10	Lunge left	1.68072	6.70273	HDmin	R	1.68072	Outside10	0.733707
12	preNSAID	slow	soft	15	Lunge left	-2.91272	5.75288	HDmin	R	-2.91272	Outside15	0.779712
12	preNSAID	fast	soft	15	Lunge left	-3.62321	5.86496	HDmin	R	-3.62321	Outside15	0.746964
12	preNSAID	slow	soft	10	Lunge right	10.0289	6.96207	HDmin	R	10.0289	Inside10	0.766724
12	preNSAID	fast	soft	10	Lunge right	10.0177	5.79164	HDmin	R	10.0177	Inside10	0.745278
12	preNSAID	slow	soft	15	Lunge right	8.21954	3.62111	HDmin	R	8.21954	Inside15	0.778333
12	preNSAID	fast	soft	15	Lunge right	8.97367	5.48231	HDmin	R	8.97367	Inside15	0.707583
12	preNSAID	slow	soft		Straight line	4.87895	5.28848	HDmin	R	4.87895	Straight	0.76075
12	preNSAID	fast	soft		Straight line	6.17201	6.02722	HDmin	R	6.17201	Straight	0.68303
12	preNSAID	slow	hard	10	Lunge right	9.6504	8.56548	HDmin	R	9.6504	Inside10	0.784643
12	preNSAID	fast	hard	10	Lunge right	9.54219	6.66403	HDmin	R	9.54219	Inside10	0.71125
12	preNSAID	slow	hard	10	Lunge left	-5.52217	10.9722	HDmin	R	-5.52217	Outside10	0.783677
12	preNSAID	fast	hard	10	Lunge left	-3.90129	12.2977	HDmin	R	-3.90129	Outside10	0.709839
12	preNSAID	slow	hard		Straight line	6.06029	7.09789	HDmin	R	6.06029	Straight	0.70122
12	preNSAID	fast	hard		Straight line	8.07373	5.53371	HDmin	R	8.07373	Straight	0.677437
13	preNSAID	slow	soft	15	Lunge right	-7.69705	9.75582	HDmin	R	-7.69705	Inside15	0.773061
13	preNSAID	fast	soft	15	Lunge right	-3.77702	9.79521	HDmin	R	-3.77702	Inside15	0.768723
13	preNSAID	slow	soft	10	Lunge right	-6.62087	5.03746	HDmin	R	-6.62087	Inside10	0.780208
13	preNSAID	fast	soft	10	Lunge right	-11.7272	6.9977	HDmin	R	-11.7272	Inside10	0.764565
13	preNSAID	slow	soft	15	Lunge left	19.1593	7.74502	HDmin	R	19.1593	Outside15	0.770408
13	preNSAID	fast	soft	15	Lunge left	17.4542	7.61548	HDmin	R	17.4542	Outside15	0.74934
13	preNSAID	slow	soft	10	Lunge left	15.8543	5.1346	HDmin	R	15.8543	Outside10	0.768922
13	preNSAID	fast	soft	10	Lunge left	20.8383	9.80826	HDmin	R	20.8383	Outside10	0.736275
13	preNSAID	slow	soft		Straight line	6.67107	13.6637	HDmin	R	6.67107	Straight	0.688027
13	preNSAID	fast	soft		Straight line	-6.66082	8.40036	HDmin	R	-6.66082	Straight	0.65375
13	preNSAID	fast	hard	10	Lunge left	14.9682	10.0152	HDmin	R	14.9682	Outside10	0.77461
13	preNSAID	slow	hard	10	Lunge left	16.7341	10.6016	HDmin	R	16.7341	Outside10	0.790889
13	preNSAID	slow	hard	10	Lunge right	1.02259	7.63027	HDmin	R	1.02259	Inside10	0.760119
13	preNSAID	fast	hard	10	Lunge right	-7.28326	10.0798	HDmin	R	-7.28326	Inside10	0.767353
13	preNSAID	slow	hard		Straight line	9.76112	11.2004	HDmin	R	9.76112	Straight	0.709787
14	preplacebo	slow	hard	10	Lunge left	-13.1415	17.1276	HDmin	L	13.1415	Inside10	0.7114
14	preplacebo	fast	hard	10	Lunge left	-13.7664	13.0001	HDmin	L	13.7664	Inside10	0.694583
14	preplacebo	fast	hard	10	Lunge right	1.53303	14.3246	HDmin	L	-1.53303	Outside10	0.698125
14	preplacebo	slow	hard	10	Lunge right	-2.77022	15.4904	HDmin	L	2.77022	Outside10	0.7004
14	preplacebo	slow	hard		Straight line	-11.8416	11.251	HDmin	L	11.8416	Straight	0.687447
14	preplacebo	fast	hard		Straight line	-18.6121	14.1358	HDmin	L	18.6121	Straight	0.632026
14	preplacebo	slow	soft	15	Lunge right	-9.03954	9.49239	HDmin	L	9.03954	Outside15	0.742935
14	preplacebo	fast	soft	15	Lunge right	-5.8708	10.3724	HDmin	L	5.8708	Outside15	0.726111
14	preplacebo	slow	soft	10	Lunge right	-0.79945	9.83003	HDmin	L	0.79945	Outside10	0.755167
14	preplacebo	fast	soft	10	Lunge right	2.70214	8.95762	HDmin	L	-2.70214	Outside10	0.747826
14	preplacebo	slow	soft	15	Lunge left	-9.87106	6.26314	HDmin	L	9.87106	Inside15	0.750435
14	preplacebo	fast	soft	15	Lunge left	-17.7287	10.5619	HDmin	L	17.7287	Inside15	0.723587
14	preplacebo	slow	soft	10	Lunge left	-11.7069	7.53531	HDmin	L	11.7069	Inside10	0.777683
14	preplacebo	fast	soft	10	Lunge left	-13.1484	7.13271	HDmin	L	13.1484	Inside10	0.753068
14	preplacebo	slow	soft		Straight line	-16.5119	8.70608	HDmin	L	16.5119	Straight	0.694267
14	preplacebo	fast	soft		Straight line	-21.7184	16.0038	HDmin	L	21.7184	Straight	0.653667
15	preNSAID	slow	hard	10	Lunge right	-2.96343	7.19582	HDmin	R	-2.96343	Inside10	0.787045
15	preNSAID	fast	hard	10	Lunge right	7.91598	7.95306	HDmin	R	7.91598	Inside10	0.719057
15	preNSAID	slow	hard	10	Lunge left	19.6404	6.20574	HDmin	R	19.6404	Outside10	0.749432
15	preNSAID	fast	hard	10	Lunge left	21.3623	10.9023	HDmin	R	21.3623	Outside10	0.703367
15	preNSAID	slow	hard		Straight line	6.49898	5.17415	HDmin	R	6.49898	Straight	0.752115
15	preNSAID	fast	hard		Straight line	4.72227	9.32453	HDmin	R	4.72227	Straight	0.703512
15	preNSAID	slow	soft		Straight line	1.64944	4.09473	HDmin	R	1.64944	Straight	0.750133
15	preNSAID	fast	soft		Straight line	4.97821	5.38879	HDmin	R	4.97821	Straight	0.691775
15	preNSAID	slow	soft	15	Lunge left	30.2377	9.09431	HDmin	R	30.2377	Outside15	0.741739
15	preNSAID	fast	soft	15	Lunge left	34.0422	9.64049	HDmin	R	34.0422	Outside15	0.71117
15	preNSAID	slow	soft	10	Lunge left	25.2162	8.59445	HDmin	R	25.2162	Outside10	0.779535
15	preNSAID	fast	soft	10	Lunge left	27.6285	9.94384	HDmin	R	27.6285	Outside10	0.7168
15	preNSAID	slow	soft	15	Lunge right	-3.25274	6.92456	HDmin	R	-3.25274	Inside15	0.758265
15	preNSAID	fast	soft	15	Lunge right	-4.7211	7.90163	HDmin	R	-4.7211	Inside15	0.732193
15	preNSAID	slow	soft	10	Lunge right	-1.40749	5.05773	HDmin	R	-1.40749	Inside10	0.80163
15	preNSAID	fast	soft	10	Lunge right	3.79542	2.78783	HDmin	R	3.79542	Inside10	0.663125
16	preplacebo	slow	soft		Straight line	6.44105	3.27827	HDmin	R	6.44105	Straight	0.766858
16	preplacebo	fast	soft		Straight line	4.53157	3.09215	HDmin	R	4.53157	Straight	0.696624
16	preplacebo	slow	soft	15	Lunge left	0.991779	5.3373	HDmin	R	0.991779	Outside15	0.776415
16	preplacebo	fast	soft	15	Lunge left	5.24812	2.95477	HDmin	R	5.24812	Outside15	0.739717
16	preplacebo	slow	soft	10	Lunge left	-0.894712	4.25455	HDmin	R	-0.894712	Outside10	0.8093
16	preplacebo	fast	soft	10	Lunge left	-0.703881	4.9029	HDmin	R	-0.703881	Outside10	0.749167
16	preplacebo	slow	soft	15	Lunge right	10.4699	4.76837	HDmin	R	10.4699	Inside15	0.751057
16	preplacebo	fast	soft	15	Lunge right	5.99025	8.27915	HDmin	R	5.99025	Inside15	0.726518
16	preplacebo	slow	soft	10	Lunge right	15.1174	5.39866	HDmin	R	15.1174	Inside10	0.784674
16	preplacebo	fast	soft	10	Lunge right	8.47709	4.8658	HDmin	R	8.47709	Inside10	0.745784
16	preplacebo	slow	hard		Straight line	8.62496	3.88573	HDmin	R	8.62496	Straight	0.768672
16	preplacebo	fast	hard		Straight line	8.10232	3.03804	HDmin	R	8.10232	Straight	0.719888
16	preplacebo	slow	hard	10	Lunge left	1.65831	4.56633	HDmin	R	1.65831	Outside10	0.814565
16	preplacebo	fast	hard	10	Lunge left	-0.337717	4.09762	HDmin	R	-0.337717	Outside10	0.794592
16	preplacebo	slow	hard	10	Lunge right	8.31197	6.82621	HDmin	R	8.31197	Inside10	0.815444
16	preplacebo	fast	hard	10	Lunge right	10.5181	6.3045	HDmin	R	10.5181	Inside10	0.7964
17	placebo	fast	hard	10	Lunge right	15.2877	9.60289	HDmin	R	15.2877	Inside10	0.761548
17	placebo	slow	hard	10	Lunge right	13.623	7.24113	HDmin	R	13.623	Inside10	0.761786
17	placebo	slow	hard	10	Lunge left	-3.62538	7.7895	HDmin	R	-3.62538	Outside10	0.769615
17	placebo	fast	hard	10	Lunge left	-4.90361	9.57372	HDmin	R	-4.90361	Outside10	0.751622
17	placebo	slow	hard		Straight line	9.06503	7.86729	HDmin	R	9.06503	Straight	0.664194
17	placebo	fast	hard		Straight line	3.73855	12.4929	HDmin	R	3.73855	Straight	0.629643
17	placebo	slow	soft		Straight line	8.26316	6.42813	HDmin	R	8.26316	Straight	0.681212
17	placebo	fast	soft		Straight line	5.80969	7.35393	HDmin	R	5.80969	Straight	0.652258
17	placebo	slow	soft	15	Lunge left	5.64884	8.44599	HDmin	R	5.64884	Outside15	0.76637
17	placebo	fast	soft	15	Lunge left	-0.619613	7.20209	HDmin	R	-0.619613	Outside15	0.74125
17	placebo	slow	soft	10	Lunge left	3.01391	5.25554	HDmin	R	3.01391	Outside10	0.786951
17	placebo	fast	soft	10	Lunge left	0.610155	5.52204	HDmin	R	0.610155	Outside10	0.758333
17	placebo	slow	soft	15	Lunge right	10.9746	7.17239	HDmin	R	10.9746	Inside15	0.7725
17	placebo	fast	soft	15	Lunge right	4.98383	6.39335	HDmin	R	4.98383	Inside15	0.743542
17	placebo	slow	soft	10	Lunge right	8.64269	5.09176	HDmin	R	8.64269	Inside10	0.797375
17	placebo	fast	soft	10	Lunge right	5.24782	4.95497	HDmin	R	5.24782	Inside10	0.743659
18	placebo	slow	hard	10	Lunge left	-12.0297	3.76338	HDmin	L	12.0297	Inside10	0.782935
18	placebo	fast	hard	10	Lunge left	-13.3672	3.89782	HDmin	L	13.3672	Inside10	0.764318
18	placebo	slow	hard	10	Lunge right	-20.7703	10.6965	HDmin	L	20.7703	Outside10	0.767778
18	placebo	fast	hard	10	Lunge right	-17.5176	6.946	HDmin	L	17.5176	Outside10	0.753962
18	placebo	slow	hard		Straight line	-8.60393	3.30264	HDmin	L	8.60393	Straight	0.735152
18	placebo	fast	hard		Straight line	-5.30662	4.96638	HDmin	L	5.30662	Straight	0.658599
18	placebo	slow	soft	15	Lunge left	-7.54928	4.90511	HDmin	L	7.54928	Inside15	0.787326
18	placebo	fast	soft	15	Lunge left	-6.79932	3.39446	HDmin	L	6.79932	Inside15	0.763542
18	placebo	slow	soft	10	Lunge left	-8.95729	5.37851	HDmin	L	8.95729	Inside10	0.800349
18	placebo	fast	soft	10	Lunge left	-9.82511	3.52692	HDmin	L	9.82511	Inside10	0.786
18	placebo	slow	soft	15	Lunge right	-10.4159	5.53497	HDmin	L	10.4159	Outside15	0.785085
18	placebo	fast	soft	15	Lunge right	-9.70075	4.14197	HDmin	L	9.70075	Outside15	0.759608
18	placebo	slow	soft	10	Lunge right	-6.98848	5.81335	HDmin	L	6.98848	Outside10	0.79625
18	placebo	fast	soft	10	Lunge right	-5.73925	4.67645	HDmin	L	5.73925	Outside10	0.783889
18	placebo	slow	soft		Straight line	-6.08842	3.57849	HDmin	L	6.08842	Straight	0.729307
18	placebo	fast	soft		Straight line	-6.45643	4.23062	HDmin	L	6.45643	Straight	0.686937
19	preplacebo	slow	soft	15	Lunge right	7.2832	6.53752	HDmin	R	7.2832	Inside15	0.755
19	preplacebo	fast	soft	15	Lunge right	5.55659	5.3947	HDmin	R	5.55659	Inside15	0.733587
19	preplacebo	slow	soft	10	Lunge right	6.25729	6.04838	HDmin	R	6.25729	Inside10	0.788214
19	preplacebo	fast	soft	10	Lunge right	4.5935	5.44997	HDmin	R	4.5935	Inside10	0.766848
19	preplacebo	slow	soft	15	Lunge left	15.365	8.155	HDmin	R	15.365	Outside15	0.785
19	preplacebo	fast	soft	15	Lunge left	15.2872	6.19121	HDmin	R	15.2872	Outside15	0.741512
19	preplacebo	slow	soft	10	Lunge left	15.4552	9.94989	HDmin	R	15.4552	Outside10	0.794625
19	preplacebo	fast	soft	10	Lunge left	19.881	5.55284	HDmin	R	19.881	Outside10	0.772841
19	preplacebo	slow	soft		Straight line	7.72424	10.3885	HDmin	R	7.72424	Straight	0.824468
19	preplacebo	fast	soft		Straight line	10.2246	9.88626	HDmin	R	10.2246	Straight	0.742327
19	preplacebo	slow	hard	10	Lunge left	16.166	6.52979	HDmin	R	16.166	Outside10	0.774888
19	preplacebo	fast	hard	10	Lunge left	17.0929	8.7387	HDmin	R	17.0929	Outside10	0.746196
19	preplacebo	slow	hard	10	Lunge right	11.8291	8.76429	HDmin	R	11.8291	Inside10	0.756897
19	preplacebo	fast	hard	10	Lunge right	6.25248	7.79615	HDmin	R	6.25248	Inside10	0.734681
19	preplacebo	slow	hard		Straight line	9.80751	8.93764	HDmin	R	9.80751	Straight	0.767437
19	preplacebo	fast	hard		Straight line	13.1685	10.7384	HDmin	R	13.1685	Straight	0.69359
20	preplacebo	slow	hard	10	Lunge right	-4.64411	4.94893	HDmin	L	4.64411	Outside10	0.8304
20	preplacebo	fast	hard	10	Lunge right	-13.8095	6.19814	HDmin	L	13.8095	Outside10	0.795204
20	preplacebo	slow	hard	10	Lunge left	-3.40314	5.57755	HDmin	L	3.40314	Inside10	0.824222
20	preplacebo	fast	hard	10	Lunge left	-0.262577	7.60375	HDmin	L	0.262577	Inside10	0.795278
20	preplacebo	slow	hard		Straight line	-7.5747	8.15243	HDmin	L	7.5747	Straight	0.734406
20	preplacebo	fast	hard		Straight line	-7.46135	13.1274	HDmin	L	7.46135	Straight	0.686539
20	preplacebo	slow	soft	15	Lunge right	-4.98646	5.91572	HDmin	L	4.98646	Outside15	0.807396
20	preplacebo	fast	soft	15	Lunge right	-11.2838	7.29484	HDmin	L	11.2838	Outside15	0.770106
20	preplacebo	slow	soft	10	Lunge right	-5.22548	4.83236	HDmin	L	5.22548	Outside10	0.829884
20	preplacebo	fast	soft	10	Lunge right	-12.3465	7.02931	HDmin	L	12.3465	Outside10	0.778617
20	preplacebo	slow	soft	15	Lunge left	-1.73901	7.49035	HDmin	L	1.73901	Inside15	0.79931
20	preplacebo	fast	soft	15	Lunge left	-0.776917	6.34674	HDmin	L	0.776917	Inside15	0.782755
20	preplacebo	slow	soft	10	Lunge left	-0.959035	4.95611	HDmin	L	0.959035	Inside10	0.82913
20	preplacebo	fast	soft	10	Lunge left	0.269789	6.49307	HDmin	L	-0.269789	Inside10	0.786277
20	preplacebo	slow	soft		Straight line	-6.79105	6.8894	HDmin	L	6.79105	Straight	0.763224
20	preplacebo	fast	soft		Straight line	-9.12369	9.0686	HDmin	L	9.12369	Straight	0.720373
21	preplacebo	fast	hard		Straight line	28.87	15.25	HDmin	R	28.87	Straight	0.621118
21	preplacebo	slow	hard		Straight line	29.93	10.69	HDmin	R	29.93	Straight	0.621118
21	preplacebo	fast	hard	10	Lunge right	-7.67	10.99	HDmin	R	-7.67	Inside10	0.609756
21	preplacebo	slow	hard	10	Lunge right	6.54	12.17	HDmin	R	6.54	Inside10	0.689655
21	preplacebo	fast	hard	10	Lunge left	-5.55	12.1	HDmin	R	-5.55	Outside10	0.657895
21	preplacebo	slow	hard	10	Lunge left	-4.66	8.15	HDmin	R	-4.66	Outside10	0.714286
21	preplacebo	fast	soft		Straight line	7.64	11.37	HDmin	R	7.64	Straight	0.617284
21	preplacebo	slow	soft		Straight line	10.37	8.82	HDmin	R	10.37	Straight	0.625
21	preplacebo	fast	soft	15	Lunge right	-5.6	8.72	HDmin	R	-5.6	Inside15	0.689655
21	preplacebo	slow	soft	15	Lunge right	0.8	8.05	HDmin	R	0.8	Inside15	0.735294
21	preplacebo	slow	soft	10	Lunge right	6.84	5.65	HDmin	R	6.84	Inside10	0.75188
22	preNSAID	fast	hard	10	Lunge left	-6.7422	6.22504	HDmin	R	-6.7422	Outside10	0.68875
22	preNSAID	slow	hard	10	Lunge right	13.1462	4.72546	HDmin	R	13.1462	Inside10	0.716111
22	preNSAID	fast	hard	10	Lunge right	17.6646	5.30068	HDmin	R	17.6646	Inside10	0.667065
22	preNSAID	slow	hard		Straight line	9.12699	4.90463	HDmin	R	9.12699	Straight	0.742567
22	preNSAID	fast	hard		Straight line	9.12747	6.3397	HDmin	R	9.12747	Straight	0.667857
22	preNSAID	fast	soft	15	Lunge left	4.56834	6.47528	HDmin	R	4.56834	Outside15	0.663404
22	preNSAID	slow	soft	15	Lunge left	3.1572	3.58076	HDmin	R	3.1572	Outside15	0.691563
22	preNSAID	slow	soft	10	Lunge left	-2.56103	4.78769	HDmin	R	-2.56103	Outside10	0.734492
22	preNSAID	fast	soft	10	Lunge left	-1.96097	7.22026	HDmin	R	-1.96097	Outside10	0.666522
22	preNSAID	slow	soft	15	Lunge right	13.755	6.38591	HDmin	R	13.755	Inside15	0.704659
22	preNSAID	fast	soft	15	Lunge right	14.2933	5.76137	HDmin	R	14.2933	Inside15	0.652872
22	preNSAID	slow	soft	10	Lunge right	13.5209	5.14069	HDmin	R	13.5209	Inside10	0.743256
22	preNSAID	fast	soft	10	Lunge right	13.3494	5.79002	HDmin	R	13.3494	Inside10	0.673021
22	preNSAID	slow	soft		Straight line	5.73324	5.35546	HDmin	R	5.73324	Straight	0.7456
22	preNSAID	fast	soft		Straight line	1.96244	3.83192	HDmin	R	1.96244	Straight	0.658222
23	preNSAID	slow	hard		Straight line	13.4686	7.25429	HDmin	R	13.4686	Straight	0.679459
23	preNSAID	fast	hard		Straight line	20.5531	8.92487	HDmin	R	20.5531	Straight	0.615646
23	preNSAID	slow	hard	10	Lunge right	15.2531	4.086	HDmin	R	15.2531	Inside10	0.752727
23	preNSAID	fast	hard	10	Lunge right	12.7129	4.71634	HDmin	R	12.7129	Inside10	0.719764
23	preNSAID	slow	hard	10	Lunge left	10.7561	5.1559	HDmin	R	10.7561	Outside10	0.7234
23	preNSAID	fast	hard	10	Lunge left	10.4024	4.98965	HDmin	R	10.4024	Outside10	0.710308
23	preNSAID	slow	soft	15	Lunge right	11.4196	3.73728	HDmin	R	11.4196	Inside15	0.766591
23	preNSAID	fast	soft	15	Lunge right	9.75148	4.1325	HDmin	R	9.75148	Inside15	0.738043
23	preNSAID	slow	soft	10	Lunge right	9.24981	4.1645	HDmin	R	9.24981	Inside10	0.785233
23	preNSAID	fast	soft	10	Lunge right	7.61426	3.52624	HDmin	R	7.61426	Inside10	0.7509
23	preNSAID	slow	soft	15	Lunge left	9.22475	4.41682	HDmin	R	9.22475	Outside15	0.762159
23	preNSAID	fast	soft	15	Lunge left	14.2013	3.55978	HDmin	R	14.2013	Outside15	0.751087
23	preNSAID	slow	soft	10	Lunge left	13.404	3.20878	HDmin	R	13.404	Outside10	0.783864
23	preNSAID	fast	soft	10	Lunge left	15.2561	5.90084	HDmin	R	15.2561	Outside10	0.753478
23	preNSAID	slow	soft		Straight line	12.1285	5.88786	HDmin	R	12.1285	Straight	0.743374
23	preNSAID	fast	soft		Straight line	14.514	6.35437	HDmin	R	14.514	Straight	0.682647
24	preNSAID	fast	soft	15	Lunge left	14.39	3.25091	HDmin	R	14.39	Outside15	0.793222
24	preNSAID	slow	soft	15	Lunge left	9.58418	3.90463	HDmin	R	9.58418	Outside15	0.832192
24	preNSAID	slow	soft	10	Lunge left	12.7548	3.78944	HDmin	R	12.7548	Outside10	0.828068
24	preNSAID	slow	soft	15	Lunge right	-3.92769	4.70863	HDmin	R	-3.92769	Inside15	0.80883
24	preNSAID	fast	soft	15	Lunge right	-3.05791	5.14474	HDmin	R	-3.05791	Inside15	0.792841
24	preNSAID	slow	soft	10	Lunge right	4.16894	4.69214	HDmin	R	4.16894	Inside10	0.862976
24	preNSAID	fast	soft	10	Lunge right	1.79762	3.51803	HDmin	R	1.79762	Inside10	0.823182
24	preNSAID	slow	soft		Straight line	8.13102	4.91226	HDmin	R	8.13102	Straight	0.84
24	preNSAID	fast	soft		Straight line	8.95998	4.12744	HDmin	R	8.95998	Straight	0.759101
24	preNSAID	slow	hard		Straight line	7.35278	5.8452	HDmin	R	7.35278	Straight	0.816
24	preNSAID	fast	hard		Straight line	5.45817	6.67057	HDmin	R	5.45817	Straight	0.754286
24	preNSAID	slow	hard	10	Lunge right	-8.19855	6.71341	HDmin	R	-8.19855	Inside10	0.8237
24	preNSAID	fast	hard	10	Lunge right	-15.6887	12.9321	HDmin	R	-15.6887	Inside10	0.784889
24	preNSAID	slow	hard	10	Lunge left	7.35838	5.24127	HDmin	R	7.35838	Outside10	0.833889
24	preNSAID	fast	hard	10	Lunge left	9.0124	6.6033	HDmin	R	9.0124	Outside10	0.816047
25	preplacebo	slow	soft	15	Lunge left	2.45513	4.44763	HDmin	R	2.45513	Outside15	0.81234
25	preplacebo	fast	soft	15	Lunge left	9.83624	6.91245	HDmin	R	9.83624	Outside15	0.795109
25	preplacebo	slow	soft	10	Lunge left	3.12272	3.01839	HDmin	R	3.12272	Outside10	0.829091
25	preplacebo	fast	soft	10	Lunge left	5.15567	4.34097	HDmin	R	5.15567	Outside10	0.758607
25	preplacebo	slow	soft	15	Lunge right	3.61551	3.5456	HDmin	R	3.61551	Inside15	0.790731
25	preplacebo	fast	soft	15	Lunge right	-0.333257	4.05826	HDmin	R	-0.333257	Inside15	0.788646
25	preplacebo	slow	soft	10	Lunge right	-0.042624	4.62054	HDmin	R	-0.042624	Inside10	0.82814
25	preplacebo	fast	soft	10	Lunge right	-3.50954	4.80267	HDmin	R	-3.50954	Inside10	0.805957
25	preplacebo	slow	soft		Straight line	15.7772	7.4167	HDmin	R	15.7772	Straight	0.733684
25	preplacebo	fast	soft		Straight line	15.8441	7.87334	HDmin	R	15.8441	Straight	0.718571
25	preplacebo	slow	hard		Straight line	14.6481	5.90073	HDmin	R	14.6481	Straight	0.722927
25	preplacebo	fast	hard		Straight line	19.1596	7.77196	HDmin	R	19.1596	Straight	0.718876
25	preplacebo	slow	hard	10	Lunge left	7.49397	4.91912	HDmin	R	7.49397	Outside10	0.8157
25	preplacebo	fast	hard	10	Lunge left	9.79832	8.03715	HDmin	R	9.79832	Outside10	0.776997
25	preplacebo	slow	hard	10	Lunge right	-1.95494	8.82312	HDmin	R	-1.95494	Inside10	0.815814
25	preplacebo	fast	hard	10	Lunge right	-11.5435	8.78444	HDmin	R	-11.5435	Inside10	0.804891

## Sheet: HDmax
Horse_ID	treatment	Speed	surface	circle_diameter (m)	Trial	HDmax Mean (mm)	HDmax SD	Model	Baseline_asymmetry	HDmax_Norm (mm)	Direction	Stride duration (s)
1	placebo	slow	soft		Straight line	4.63783	5.1401	HDmax	R	4.63783	Straight	0.785
1	placebo	fast	soft		Straight line	6.33919	5.38672	HDmax	R	6.33919	Straight	0.731818
1	placebo	slow	soft	15	Lunge right	5.66816	5.14707	HDmax	R	5.66816	Inside15	0.840556
1	placebo	fast	soft	15	Lunge right	9.49761	4.86889	HDmax	R	9.49761	Inside15	0.796765
1	placebo	slow	soft	10	Lunge right	6.53	5.61171	HDmax	R	6.53	Inside10	0.854348
1	placebo	fast	soft	10	Lunge right	5.62996	6.73269	HDmax	R	5.62996	Inside10	0.7895
1	placebo	slow	soft	15	Lunge left	0.608161	4.29991	HDmax	R	0.608161	Outside15	0.837273
1	placebo	fast	soft	15	Lunge left	7.4289	5.94223	HDmax	R	7.4289	Outside15	0.776176
1	placebo	slow	soft	10	Lunge left	2.47202	4.33881	HDmax	R	2.47202	Outside10	0.847609
1	placebo	fast	soft	10	Lunge left	5.58981	6.11505	HDmax	R	5.58981	Outside10	0.788776
1	placebo	slow	hard	10	Lunge right	7.26658	7.14895	HDmax	R	7.26658	Inside10	0.84663
1	placebo	fast	hard	10	Lunge right	5.69685	5.11756	HDmax	R	5.69685	Inside10	0.809792
1	placebo	slow	hard	10	Lunge left	1.79848	7.69758	HDmax	R	1.79848	Outside10	0.848804
1	placebo	fast	hard	10	Lunge left	4.95772	5.30293	HDmax	R	4.95772	Outside10	0.82102
1	placebo	slow	hard		Straight line	9.3519	4.26754	HDmax	R	9.3519	Straight	0.799534
1	placebo	fast	hard		Straight line	9.02357	3.3478	HDmax	R	9.02357	Straight	0.759341
2	placebo	slow	soft		Straight line	-11.2579	8.0008	HDmax	L	11.2579	Straight	0.804638
2	placebo	fast	soft		Straight line	-8.70279	4.5188	HDmax	L	8.70279	Straight	0.7814
2	placebo	fast	soft	15	Lunge left	-6.14519	4.34885	HDmax	L	6.14519	Inside15	0.895349
2	placebo	slow	soft	15	Lunge left	-4.89251	5.68572	HDmax	L	4.89251	Inside15	0.899091
2	placebo	fast	soft	10	Lunge left	-8.23174	3.06879	HDmax	L	8.23174	Inside10	0.893524
2	placebo	slow	soft	10	Lunge left	-7.57649	4.07508	HDmax	L	7.57649	Inside10	0.903182
2	placebo	fast	soft	15	Lunge right	-4.20413	3.20382	HDmax	L	4.20413	Outside15	0.897075
2	placebo	slow	soft	15	Lunge right	-5.62504	4.86317	HDmax	L	5.62504	Outside15	0.919259
2	placebo	fast	soft	10	Lunge right	-3.8234	2.71653	HDmax	L	3.8234	Outside10	0.875334
2	placebo	slow	soft	10	Lunge right	0.224563	4.533	HDmax	L	-0.224563	Outside10	0.894302
2	placebo	slow	hard		Straight line	-15.9944	5.82285	HDmax	L	15.9944	Straight	0.7855
2	placebo	fast	hard		Straight line	-12.5651	7.54639	HDmax	L	12.5651	Straight	0.767548
2	placebo	slow	hard	10	Lunge left	-6.939	3.44682	HDmax	L	6.939	Inside10	0.895341
2	placebo	fast	hard	10	Lunge left	-7.88557	7.36284	HDmax	L	7.88557	Inside10	0.863877
2	placebo	slow	hard	10	Lunge right	-5.96082	4.6058	HDmax	L	5.96082	Outside10	0.870557
2	placebo	fast	hard	10	Lunge right	-0.94451	5.38215	HDmax	L	0.94451	Outside10	0.838448
3	placebo	slow	soft	15	Lunge left	11.9012	5.47652	HDmax	R	11.9012	Outside15	0.796222
3	placebo	fast	soft	15	Lunge left	7.99615	6.5832	HDmax	R	7.99615	Outside15	0.790952
3	placebo	slow	soft	10	Lunge left	6.72115	4.27463	HDmax	R	6.72115	Outside10	0.82093
3	placebo	fast	soft	10	Lunge left	6.4103	4.44097	HDmax	R	6.4103	Outside10	0.804286
3	placebo	fast	soft	15	Lunge right	17.2073	7.03266	HDmax	R	17.2073	Inside15	0.784886
3	placebo	slow	soft	15	Lunge right	18.8107	5.74803	HDmax	R	18.8107	Inside15	0.790778
3	placebo	slow	soft	10	Lunge right	18.1293	5.77182	HDmax	R	18.1293	Inside10	0.811786
3	placebo	fast	soft	10	Lunge right	20.2586	8.31058	HDmax	R	20.2586	Inside10	0.767059
3	placebo	slow	soft		Straight line	5.69772	5.46242	HDmax	R	5.69772	Straight	0.787162
3	placebo	fast	soft		Straight line	5.8255	5.52582	HDmax	R	5.8255	Straight	0.755938
3	placebo	slow	hard	10	Lunge left	12.4817	7.86568	HDmax	R	12.4817	Outside10	0.804048
3	placebo	fast	hard	10	Lunge left	9.48677	7.29142	HDmax	R	9.48677	Outside10	0.791111
3	placebo	fast	hard	10	Lunge right	18.9483	4.90119	HDmax	R	18.9483	Inside10	0.79869
3	placebo	slow	hard	10	Lunge right	13.2733	7.90913	HDmax	R	13.2733	Inside10	0.80907
3	placebo	slow	hard		Straight line	13.1277	8.92253	HDmax	R	13.1277	Straight	0.777829
3	placebo	fast	hard		Straight line	13.2659	7.06535	HDmax	L	-13.2659	Straight	0.732875
4	preNSAID	slow	soft	15	Lunge left	12.2397	5.59368	HDmax	R	12.2397	Outside15	0.827821
4	preNSAID	fast	soft	15	Lunge left	17.9639	8.5647	HDmax	R	17.9639	Outside15	0.780122
4	preNSAID	slow	soft	10	Lunge left	7.85736	7.4604	HDmax	R	7.85736	Outside10	0.82859
4	preNSAID	fast	soft	10	Lunge left	14.2536	7.38683	HDmax	R	14.2536	Outside10	0.797976
4	preNSAID	slow	soft	15	Lunge right	-0.177501	5.35875	HDmax	R	-0.177501	Inside15	0.814868
4	preNSAID	fast	soft	15	Lunge right	1.57161	8.13167	HDmax	R	1.57161	Inside15	0.806778
4	preNSAID	slow	soft	10	Lunge right	1.23248	5.06121	HDmax	R	1.23248	Inside10	0.803751
4	preNSAID	fast	soft	10	Lunge right	-1.54564	6.76601	HDmax	R	-1.54564	Inside10	0.81275
4	preNSAID	slow	hard		Straight line	8.29286	6.75357	HDmax	R	8.29286	Straight	0.757556
4	preNSAID	fast	hard		Straight line	12.7903	11.2853	HDmax	R	12.7903	Straight	0.72342
4	preNSAID	slow	hard	10	Lunge right	-0.593688	7.60682	HDmax	R	-0.593688	Inside10	0.81
4	preNSAID	fast	hard	10	Lunge right	-3.26048	5.60292	HDmax	R	-3.26048	Inside10	0.7825
4	preNSAID	fast	hard	10	Lunge left	19.7621	7.49777	HDmax	R	19.7621	Outside10	0.820385
4	preNSAID	slow	hard	10	Lunge left	13.9684	5.16721	HDmax	R	13.9684	Outside10	0.821591
4	preNSAID	slow	soft		Straight line	8.61123	8.10541	HDmax	R	8.61123	Straight	0.75378
4	preNSAID	fast	soft		Straight line	19.7971	11.2904	HDmax	R	19.7971	Straight	0.705676
5	placebo	slow	hard		Straight line	-7.64424	7.19802	HDmax	L	7.64424	Straight	0.711
5	placebo	fast	hard		Straight line	-12.9936	8.92117	HDmax	L	12.9936	Straight	0.636253
5	placebo	slow	hard	10	Lunge right	-1.09631	9.35668	HDmax	L	1.09631	Outside10	0.731667
5	placebo	fast	hard	10	Lunge right	-4.28398	9.43468	HDmax	L	4.28398	Outside10	0.7059
5	placebo	slow	hard	10	Lunge left	-14.5797	10.1204	HDmax	L	14.5797	Inside10	0.738404
5	placebo	fast	hard	10	Lunge left	-12.8056	12.1113	HDmax	L	12.8056	Inside10	0.7029
5	placebo	slow	soft		Straight line	-10.236	5.10649	HDmax	L	10.236	Straight	0.700295
5	placebo	fast	soft		Straight line	-12.0347	8.58771	HDmax	L	12.0347	Straight	0.659021
5	placebo	slow	soft	15	Lunge right	-13.8565	6.7204	HDmax	L	13.8565	Outside15	0.7308
5	placebo	fast	soft	15	Lunge right	-17.838	13.0833	HDmax	L	17.838	Outside15	0.686923
5	placebo	slow	soft	10	Lunge right	-7.62231	12.8228	HDmax	L	7.62231	Outside10	0.723977
5	placebo	fast	soft	10	Lunge right	-20.571	10.059	HDmax	L	20.571	Outside10	0.69402
5	placebo	slow	soft	15	Lunge left	-6.52131	5.8254	HDmax	L	6.52131	Inside15	0.728854
5	placebo	fast	soft	15	Lunge left	-1.99317	10.1726	HDmax	L	1.99317	Inside15	0.6906
5	placebo	slow	soft	10	Lunge left	-6.46025	7.25837	HDmax	L	6.46025	Inside10	0.742188
5	placebo	fast	soft	10	Lunge left	4.96613	15.0885	HDmax	L	-4.96613	Inside10	0.701373
6	placebo	slow	soft		Straight line	-9.24168	4.61147	HDmax	L	9.24168	Straight	0.727857
6	placebo	fast	soft		Straight line	-11.1001	5.3647	HDmax	L	11.1001	Straight	0.682557
6	placebo	slow	soft	15	Lunge left	-7.58144	4.13461	HDmax	L	7.58144	Inside15	0.761364
6	placebo	fast	soft	15	Lunge left	-7.75091	4.88034	HDmax	L	7.75091	Inside15	0.729783
6	placebo	slow	soft	10	Lunge left	-8.1232	5.17981	HDmax	L	8.1232	Inside10	0.771333
6	placebo	fast	soft	10	Lunge left	-3.93839	5.67751	HDmax	L	3.93839	Inside10	0.733404
6	placebo	slow	soft	15	Lunge right	-7.9046	4.07025	HDmax	L	7.9046	Outside15	0.757667
6	placebo	fast	soft	15	Lunge right	-13.0657	6.70465	HDmax	L	13.0657	Outside15	0.732963
6	placebo	slow	soft	10	Lunge right	-9.53197	5.20154	HDmax	L	9.53197	Outside10	0.766444
6	placebo	fast	soft	10	Lunge right	-13.5935	4.8941	HDmax	L	13.5935	Outside10	0.748778
6	placebo	slow	hard		Straight line	-7.81853	6.84266	HDmax	L	7.81853	Straight	0.763666
6	placebo	slow	hard	10	Lunge left	-7.86327	6.79372	HDmax	L	7.86327	Inside10	0.757045
6	placebo	fast	hard	10	Lunge left	-6.72292	6.55389	HDmax	L	6.72292	Inside10	0.7136
6	placebo	slow	hard	10	Lunge right	-10.681	5.06266	HDmax	L	10.681	Outside10	0.751383
6	placebo	fast	hard	10	Lunge right	-14.7807	7.21795	HDmax	L	14.7807	Outside10	0.722935
6	placebo	fast	hard		Straight line	-12.3387	6.70787	HDmax	L	12.3387	Straight	0.715128
7	placebo	slow	hard		Straight line	14.6015	8.60717	HDmax	R	14.6015	Straight	0.786565
7	placebo	fast	hard		Straight line	12.0994	9.05921	HDmax	R	12.0994	Straight	0.699861
7	placebo	slow	hard	10	Lunge left	10.7778	16.0945	HDmax	R	10.7778	Outside10	0.813
7	placebo	fast	hard	10	Lunge left	10.4626	10.6154	HDmax	R	10.4626	Outside10	0.798361
7	placebo	fast	hard	10	Lunge right	16.7291	8.44621	HDmax	R	16.7291	Inside10	0.800303
7	placebo	slow	hard	10	Lunge right	15.915	9.17503	HDmax	R	15.915	Inside10	0.821481
7	placebo	slow	soft		Straight line	20.3041	9.34017	HDmax	R	20.3041	Straight	0.760435
7	placebo	fast	soft		Straight line	23.8522	7.61068	HDmax	R	23.8522	Straight	0.722499
7	placebo	slow	soft	10	Lunge right	23.6686	6.14499	HDmax	R	23.6686	Inside10	0.814107
7	placebo	fast	soft	10	Lunge right	25.7366	6.98679	HDmax	R	25.7366	Inside10	0.795079
7	placebo	slow	soft	10	Lunge left	17.6811	9.91164	HDmax	R	17.6811	Outside10	0.83
7	placebo	fast	soft	10	Lunge left	18.492	6.82049	HDmax	R	18.492	Outside10	0.802536
8	preplacebo	slow	soft		Straight line	5.60627	6.4836	HDmax	R	5.60627	Straight	0.710145
8	preplacebo	fast	soft		Straight line	4.27534	6.6348	HDmax	R	4.27534	Straight	0.679846
8	preplacebo	slow	soft	15	Lunge right	-6.20751	4.61977	HDmax	R	-6.20751	Inside15	0.723776
8	preplacebo	fast	soft	15	Lunge right	-5.54017	4.85047	HDmax	R	-5.54017	Inside15	0.718049
8	preplacebo	slow	soft	10	Lunge right	-6.97694	3.8626	HDmax	R	-6.97694	Inside10	0.743173
8	preplacebo	fast	soft	10	Lunge right	-8.64779	5.54543	HDmax	R	-8.64779	Inside10	0.721354
8	preplacebo	fast	soft	15	Lunge left	7.60416	5.12176	HDmax	R	7.60416	Outside15	0.708947
8	preplacebo	slow	soft	15	Lunge left	7.6462	5.15987	HDmax	R	7.6462	Outside15	0.7171
8	preplacebo	slow	soft	10	Lunge left	6.20658	5.83578	HDmax	R	6.20658	Outside10	0.756939
8	preplacebo	fast	soft	10	Lunge left	9.24876	4.41837	HDmax	R	9.24876	Outside10	0.710189
8	preplacebo	slow	hard		Straight line	6.16435	5.04601	HDmax	R	6.16435	Straight	0.754222
8	preplacebo	fast	hard		Straight line	3.9579	6.08751	HDmax	R	3.9579	Straight	0.686348
8	preplacebo	slow	hard	10	Lunge left	8.63669	8.23348	HDmax	R	8.63669	Outside10	0.768421
8	preplacebo	fast	hard	10	Lunge left	12.8769	7.29274	HDmax	R	12.8769	Outside10	0.698694
8	preplacebo	slow	hard	10	Lunge right	-7.1994	7.81293	HDmax	R	-7.1994	Inside10	0.729457
8	preplacebo	fast	hard	10	Lunge right	-5.97238	7.07419	HDmax	R	-5.97238	Inside10	0.676829
9	placebo	slow	soft		Straight line	2.86776	5.57973	HDmax	R	2.86776	Straight	0.731153
9	placebo	fast	soft		Straight line	10.0819	10.9725	HDmax	R	10.0819	Straight	0.688857
9	placebo	slow	soft	15	Lunge right	-0.367482	5.34564	HDmax	R	-0.367482	Inside15	0.776395
9	placebo	fast	soft	15	Lunge right	0.816747	10.4865	HDmax	R	0.816747	Inside15	0.723333
9	placebo	slow	soft	10	Lunge right	3.01723	6.28703	HDmax	R	3.01723	Inside10	0.783929
9	placebo	fast	soft	10	Lunge right	-4.22861	7.6779	HDmax	R	-4.22861	Inside10	0.746905
9	placebo	slow	soft	15	Lunge left	13.6102	6.8028	HDmax	R	13.6102	Outside15	0.754615
9	placebo	fast	soft	15	Lunge left	23.1794	8.04621	HDmax	R	23.1794	Outside15	0.713696
9	placebo	slow	soft	10	Lunge left	6.5329	9.13165	HDmax	R	6.5329	Outside10	0.788171
9	placebo	fast	soft	10	Lunge left	23.6233	8.19938	HDmax	R	23.6233	Outside10	0.739239
9	placebo	slow	hard		Straight line	8.6522	7.73439	HDmax	R	8.6522	Straight	0.749322
9	placebo	fast	hard		Straight line	19.8743	13.9143	HDmax	R	19.8743	Straight	0.683125
9	placebo	slow	hard	10	Lunge left	12.2774	9.31412	HDmax	R	12.2774	Outside10	0.773293
9	placebo	fast	hard	10	Lunge left	28.7227	11.2281	HDmax	R	28.7227	Outside10	0.730227
9	placebo	slow	hard	10	Lunge right	0.75007	7.32584	HDmax	R	0.75007	Inside10	0.77425
9	placebo	fast	hard	10	Lunge right	-0.748262	13.1184	HDmax	R	-0.748262	Inside10	0.716778
10	preplacebo	slow	hard	10	Lunge right	5.29922	7.25985	HDmax	R	5.29922	Inside10	0.822692
10	preplacebo	fast	hard	10	Lunge right	7.10903	5.76198	HDmax	R	7.10903	Inside10	0.809792
10	preplacebo	slow	hard	10	Lunge left	19.4902	5.69718	HDmax	R	19.4902	Outside10	0.816778
10	preplacebo	fast	hard	10	Lunge left	17.5208	11.3837	HDmax	R	17.5208	Outside10	0.739839
10	preplacebo	slow	hard		Straight line	8.88985	6.23372	HDmax	R	8.88985	Straight	0.791808
10	preplacebo	fast	hard		Straight line	15.9946	4.11351	HDmax	R	15.9946	Straight	0.713158
10	preplacebo	slow	soft		Straight line	7.69141	8.01522	HDmax	R	7.69141	Straight	0.756471
10	preplacebo	fast	soft		Straight line	13.4487	6.14192	HDmax	R	13.4487	Straight	0.710169
10	preplacebo	slow	soft	15	Lunge left	23.1355	9.74424	HDmax	R	23.1355	Outside15	0.819457
10	preplacebo	fast	soft	15	Lunge left	25.843	5.44565	HDmax	R	25.843	Outside15	0.776702
10	preplacebo	slow	soft	10	Lunge left	22.738	4.61728	HDmax	R	22.738	Outside10	0.836458
10	preplacebo	fast	soft	10	Lunge left	19.6739	6.02468	HDmax	R	19.6739	Outside10	0.811027
10	preplacebo	slow	soft	15	Lunge right	8.16701	5.80933	HDmax	R	8.16701	Inside15	0.817159
10	preplacebo	fast	soft	15	Lunge right	10.0498	4.81365	HDmax	R	10.0498	Inside15	0.783913
10	preplacebo	slow	soft	10	Lunge right	12.7795	4.46766	HDmax	R	12.7795	Inside10	0.84
10	preplacebo	fast	soft	10	Lunge right	8.59416	6.07408	HDmax	R	8.59416	Inside10	0.781087
11	placebo	slow	soft	15	Lunge left	6.17126	11.1666	HDmax	R	6.17126	Outside15	0.753919
11	placebo	slow	soft	10	Lunge left	-6.41087	7.78664	HDmax	R	-6.41087	Outside10	0.794245
11	placebo	slow	soft	15	Lunge right	-1.5925	10.0072	HDmax	R	-1.5925	Inside15	0.754853
11	placebo	fast	soft	15	Lunge right	-8.82287	15.0947	HDmax	R	-8.82287	Inside15	0.706997
11	placebo	slow	soft	10	Lunge right	-0.496537	8.46674	HDmax	R	-0.496537	Inside10	0.7801
11	placebo	slow	soft		Straight line	20.1461	9.30106	HDmax	R	20.1461	Straight	0.711316
11	placebo	fast	soft		Straight line	25.2019	7.30525	HDmax	R	25.2019	Straight	0.693056
11	placebo	slow	hard	10	Lunge right	16.9319	16.2711	HDmax	R	16.9319	Inside10	0.758305
11	placebo	slow	hard	10	Lunge left	-16.3082	12.6468	HDmax	R	-16.3082	Outside10	0.772373
11	placebo	fast	hard		Straight line	19.8397	11.3999	HDmax	R	19.8397	Straight	0.665737
11	placebo	slow	hard		Straight line	30.3254	13.1306	HDmax	R	30.3254	Straight	0.674392
12	placebo	fast	soft		Straight line	19.0336	15.8859	HDmax	R	19.0336	Straight	0.644264
12	placebo	slow	soft		Straight line	20.4307	12.8674	HDmax	R	20.4307	Straight	0.659428
12	placebo	fast	soft	15	Lunge right	20.2429	11.8598	HDmax	R	20.2429	Inside15	0.7236
12	placebo	slow	soft	15	Lunge right	20.1665	13.3442	HDmax	R	20.1665	Inside15	0.724118
12	placebo	fast	soft	10	Lunge right	17.5064	10.3187	HDmax	R	17.5064	Inside10	0.726326
12	placebo	slow	soft	10	Lunge right	18.2769	14.1147	HDmax	R	18.2769	Inside10	0.744592
12	placebo	fast	soft	15	Lunge left	17.3364	18.4964	HDmax	R	17.3364	Outside15	0.674792
12	placebo	slow	soft	15	Lunge left	12.3462	14.1636	HDmax	R	12.3462	Outside15	0.707851
12	placebo	fast	soft	10	Lunge left	12.1448	13.2869	HDmax	R	12.1448	Outside10	0.705624
12	placebo	slow	soft	10	Lunge left	11.9904	12.5441	HDmax	R	11.9904	Outside10	0.722404
12	placebo	fast	hard	10	Lunge left	3.21533	14.9189	HDmax	R	3.21533	Outside10	0.722941
12	placebo	slow	hard	10	Lunge left	-0.736338	14.8622	HDmax	R	-0.736338	Outside10	0.737273
12	placebo	slow	hard	10	Lunge right	51.4896	16.3933	HDmax	R	51.4896	Inside10	0.717755
12	placebo	fast	hard	10	Lunge right	58.3074	14.2675	HDmax	R	58.3074	Inside10	0.703194
12	placebo	fast	hard		Straight line	26.3012	12.498	HDmax	R	26.3012	Straight	0.681731
12	placebo	slow	hard		Straight line	28.8353	11.3512	HDmax	R	28.8353	Straight	0.682019
13	preplacebo	fast	hard		Straight line	7.54109	11.6127	HDmax	R	7.54109	Straight	0.604894
13	preplacebo	slow	soft	10	Lunge left	4.44123	7.40768	HDmax	R	4.44123	Outside10	0.6995
13	preplacebo	fast	soft	10	Lunge left	27.4682	11.0284	HDmax	R	27.4682	Outside10	0.632331
13	preplacebo	slow	soft	15	Lunge left	7.35455	6.89023	HDmax	R	7.35455	Outside15	0.703571
13	preplacebo	fast	soft	15	Lunge left	15.8266	8.03633	HDmax	R	15.8266	Outside15	0.676562
13	preplacebo	slow	soft	10	Lunge right	7.87411	7.63532	HDmax	R	7.87411	Inside10	0.725263
13	preplacebo	fast	soft	10	Lunge right	-5.3206	9.13204	HDmax	R	-5.3206	Inside10	0.673692
13	preplacebo	slow	soft	15	Lunge right	10.6549	5.07256	HDmax	R	10.6549	Inside15	0.718492
13	preplacebo	fast	soft	15	Lunge right	-6.36673	10.3053	HDmax	R	-6.36673	Inside15	0.667422
13	preplacebo	slow	soft		Straight line	6.28057	5.72209	HDmax	R	6.28057	Straight	0.686154
13	preplacebo	fast	soft		Straight line	8.88299	7.26646	HDmax	R	8.88299	Straight	0.63107
13	preplacebo	slow	hard	10	Lunge left	-3.73326	7.07538	HDmax	R	-3.73326	Outside10	0.720234
13	preplacebo	fast	hard	10	Lunge left	16.4299	14.1205	HDmax	R	16.4299	Outside10	0.656986
13	preplacebo	slow	hard	10	Lunge right	8.59169	6.31314	HDmax	R	8.59169	Inside10	0.694035
13	preplacebo	fast	hard	10	Lunge right	2.86106	12.3971	HDmax	R	2.86106	Inside10	0.666439
13	preplacebo	slow	hard		Straight line	11.0641	6.72443	HDmax	R	11.0641	Straight	0.658706
14	placebo	slow	hard		Straight line	19.9322	7.87659	HDmax	R	19.9322	Straight	0.686471
14	placebo	fast	hard		Straight line	12.9678	7.20025	HDmax	R	12.9678	Straight	0.621774
14	placebo	fast	hard	10	Lunge right	22.0791	7.32838	HDmax	R	22.0791	Inside10	0.699661
14	placebo	slow	hard	10	Lunge right	17.5644	4.7864	HDmax	R	17.5644	Inside10	0.714891
14	placebo	slow	hard	10	Lunge left	6.57312	5.72945	HDmax	R	6.57312	Outside10	0.748478
14	placebo	fast	hard	10	Lunge left	8.79063	6.32018	HDmax	R	8.79063	Outside10	0.71619
14	placebo	slow	soft	15	Lunge right	21.8665	5.44154	HDmax	R	21.8665	Inside15	0.785
14	placebo	fast	soft	15	Lunge right	11.213	4.55493	HDmax	R	11.213	Inside15	0.712444
14	placebo	slow	soft	10	Lunge right	14.7935	4.52582	HDmax	R	14.7935	Inside10	0.769783
14	placebo	fast	soft	10	Lunge right	11.13	4.5099	HDmax	R	11.13	Inside10	0.743182
14	placebo	slow	soft	15	Lunge left	14.6425	5.32174	HDmax	R	14.6425	Outside15	0.743295
14	placebo	fast	soft	15	Lunge left	17.4847	4.38678	HDmax	R	17.4847	Outside15	0.729423
14	placebo	slow	soft	10	Lunge left	16.3001	4.62574	HDmax	R	16.3001	Outside10	0.756364
14	placebo	fast	soft	10	Lunge left	20.7631	4.20356	HDmax	R	20.7631	Outside10	0.730795
14	placebo	slow	soft		Straight line	17.4475	8.79751	HDmax	R	17.4475	Straight	0.754524
14	placebo	fast	soft		Straight line	15.5671	4.07289	HDmax	R	15.5671	Straight	0.683714
15	placebo	slow	hard		Straight line	12.1695	6.63567	HDmax	R	12.1695	Straight	0.742203
15	placebo	fast	hard		Straight line	9.92327	7.8609	HDmax	R	9.92327	Straight	0.686136
15	placebo	slow	hard	10	Lunge right	17.6135	7.3986	HDmax	R	17.6135	Inside10	0.806279
15	placebo	fast	hard	10	Lunge right	13.1295	9.19398	HDmax	R	13.1295	Inside10	0.782447
15	placebo	slow	hard	10	Lunge left	-0.82066	5.51717	HDmax	R	-0.82066	Outside10	0.805106
15	placebo	fast	hard	10	Lunge left	5.92403	9.21845	HDmax	R	5.92403	Outside10	0.7681
15	placebo	slow	soft		Straight line	12.4477	4.34348	HDmax	R	12.4477	Straight	0.744872
15	placebo	fast	soft		Straight line	18.5267	7.42239	HDmax	R	18.5267	Straight	0.706428
15	placebo	slow	soft	15	Lunge left	4.36419	6.74909	HDmax	R	4.36419	Outside15	0.781981
15	placebo	fast	soft	15	Lunge left	6.16011	8.42319	HDmax	R	6.16011	Outside15	0.73853
15	placebo	slow	soft	10	Lunge left	6.41836	4.71396	HDmax	R	6.41836	Outside10	0.826087
15	placebo	fast	soft	10	Lunge left	2.5942	9.12844	HDmax	R	2.5942	Outside10	0.773
15	placebo	slow	soft	15	Lunge right	13.8878	5.57925	HDmax	R	13.8878	Inside15	0.817727
15	placebo	fast	soft	15	Lunge right	10.395	5.5946	HDmax	R	10.395	Inside15	0.783723
15	placebo	slow	soft	10	Lunge right	14.9975	5.90978	HDmax	R	14.9975	Inside10	0.823372
15	placebo	fast	soft	10	Lunge right	13.3946	7.60779	HDmax	R	13.3946	Inside10	0.795102
16	preplacebo	slow	hard		Straight line	9.82293	8.5576	HDmax	R	9.82293	Straight	0.635185
16	preplacebo	fast	hard		Straight line	6.22834	7.12932	HDmax	R	6.22834	Straight	0.6525
16	preplacebo	slow	hard	10	Lunge right	4.73262	10.2496	HDmax	R	4.73262	Inside10	0.752643
16	preplacebo	slow	hard	10	Lunge left	-8.49701	8.89355	HDmax	R	-8.49701	Outside10	0.750705
16	preplacebo	slow	soft	15	Lunge left	-0.0659051	5.60964	HDmax	R	-0.0659051	Outside15	0.718646
16	preplacebo	fast	soft	15	Lunge left	-2.16717	4.44697	HDmax	R	-2.16717	Outside15	0.7764
16	preplacebo	slow	soft	10	Lunge left	-0.929143	3.47307	HDmax	R	-0.929143	Outside10	0.746667
16	preplacebo	fast	soft	10	Lunge left	1.48316	4.91298	HDmax	R	1.48316	Outside10	0.68993
16	preplacebo	slow	soft	15	Lunge right	-1.67154	6.12285	HDmax	R	-1.67154	Inside15	0.689461
16	preplacebo	fast	soft	15	Lunge right	4.05843	4.51148	HDmax	R	4.05843	Inside15	0.754935
16	preplacebo	slow	soft	10	Lunge right	3.82941	4.48853	HDmax	R	3.82941	Inside10	0.79589
16	preplacebo	fast	soft	10	Lunge right	-4.94002	6.34057	HDmax	R	-4.94002	Inside10	0.728061
16	preplacebo	slow	soft		Straight line	-2.8967	6.96049	HDmax	R	-2.8967	Straight	0.625524
16	preplacebo	fast	soft		Straight line	2.94255	5.18515	HDmax	R	2.94255	Straight	0.67475

## Sheet: PDmin
Horse_ID	treatment	Speed	surface	circle_diameter (m)	Trial	PDmin Mean (mm)	PDmin SD	Model	Baseline_asymmetry	PDmin_Norm (mm)	Direction	Stride duration (s)
1	preNSAID	slow	hard		Straight line	4.47814	3.01246	PDmin	R	4.47814	Straight	0.667726
1	preNSAID	fast	hard		Straight line	5.07988	4.60428	PDmin	R	5.07988	Straight	0.595641
1	preNSAID	slow	hard	10	Lunge left	-3.17951	4.50272	PDmin	R	-3.17951	Outside10	0.687143
1	preNSAID	fast	hard	10	Lunge left	-2.20157	3.60925	PDmin	R	-2.20157	Outside10	0.665702
1	preNSAID	slow	hard	10	Lunge right	11.6957	4.11676	PDmin	R	11.6957	Inside10	0.6674
1	preNSAID	fast	hard	10	Lunge right	11.6122	3.60944	PDmin	R	11.6122	Inside10	0.661346
1	preNSAID	slow	soft		Straight line	5.10481	2.08965	PDmin	R	5.10481	Straight	0.700194
1	preNSAID	fast	soft		Straight line	4.35741	3.18356	PDmin	R	4.35741	Straight	0.657611
1	preNSAID	slow	soft	15	Lunge left	1.55151	2.31253	PDmin	R	1.55151	Outside15	0.735217
1	preNSAID	fast	soft	15	Lunge left	0.408643	3.06279	PDmin	R	0.408643	Outside15	0.690284
1	preNSAID	slow	soft	10	Lunge left	-1.05952	2.80392	PDmin	R	-1.05952	Outside10	0.719167
1	preNSAID	fast	soft	10	Lunge left	-1.20546	2.32543	PDmin	R	-1.20546	Outside10	0.69451
1	preNSAID	slow	soft	15	Lunge right	12.0343	3.64115	PDmin	R	12.0343	Inside15	0.6761
1	preNSAID	fast	soft	15	Lunge right	8.76709	3.0563	PDmin	R	8.76709	Inside15	0.659615
1	preNSAID	slow	soft	10	Lunge right	8.87477	2.86807	PDmin	R	8.87477	Inside10	0.7012
1	preNSAID	fast	soft	10	Lunge right	8.13756	2.16045	PDmin	R	8.13756	Inside10	0.662884
2	preplacebo	slow	soft	15	Lunge left	2.99181	3.42256	PDmin	R	2.99181	Outside15	0.681641
2	preplacebo	fast	soft	15	Lunge left	3.26453	2.80152	PDmin	R	3.26453	Outside15	0.661525
2	preplacebo	slow	soft	10	Lunge left	2.73503	3.22027	PDmin	R	2.73503	Outside10	0.694821
2	preplacebo	fast	soft	10	Lunge left	4.84289	3.65229	PDmin	R	4.84289	Outside10	0.665463
2	preplacebo	slow	soft	15	Lunge right	2.88005	3.92149	PDmin	R	2.88005	Inside15	0.67934
2	preplacebo	fast	soft	15	Lunge right	2.86801	4.0023	PDmin	R	2.86801	Inside15	0.661944
2	preplacebo	slow	soft	10	Lunge right	1.81078	2.54244	PDmin	R	1.81078	Inside10	0.684116
2	preplacebo	fast	soft	10	Lunge right	1.68317	3.7765	PDmin	R	1.68317	Inside10	0.682745
2	preplacebo	slow	soft		Straight line	2.8855	2.91587	PDmin	R	2.8855	Straight	0.663468
2	preplacebo	fast	soft		Straight line	5.54815	3.014	PDmin	R	5.54815	Straight	0.622003
2	preplacebo	slow	hard	10	Lunge left	3.65887	5.57165	PDmin	R	3.65887	Outside10	0.63571
2	preplacebo	slow	hard	10	Lunge right	2.87287	5.80332	PDmin	R	2.87287	Inside10	0.665577
2	preplacebo	fast	hard	10	Lunge left	4.68423	4.09223	PDmin	R	4.68423	Outside10	0.646731
2	preplacebo	fast	hard	10	Lunge right	2.30514	4.85079	PDmin	R	2.30514	Inside10	0.652642
2	preplacebo	slow	hard		Straight line	5.0997	4.00825	PDmin	R	5.0997	Straight	0.647708
2	preplacebo	fast	hard		Straight line	5.41827	4.51103	PDmin	R	5.41827	Straight	0.600952
3	placebo	slow	hard		Straight line	-3.50396	1.83284	PDmin	L	3.50396	Straight	0.792439
3	placebo	fast	hard		Straight line	-5.20454	2.23723	PDmin	L	5.20454	Straight	0.703611
3	placebo	slow	hard	10	Lunge right	-0.946108	2.55909	PDmin	L	0.946108	Outside10	0.8135
3	placebo	fast	hard	10	Lunge right	-2.6522	2.34345	PDmin	L	2.6522	Outside10	0.775556
3	placebo	fast	hard	10	Lunge left	-6.90092	3.38403	PDmin	L	6.90092	Inside10	0.778439
3	placebo	slow	hard	10	Lunge left	-8.64297	2.50384	PDmin	L	8.64297	Inside10	0.792115
3	placebo	slow	soft		Straight line	-3.34316	1.44687	PDmin	L	3.34316	Straight	0.793714
3	placebo	fast	soft		Straight line	-5.01128	2.57762	PDmin	L	5.01128	Straight	0.7495
3	placebo	slow	soft	15	Lunge right	-1.10245	1.56025	PDmin	L	1.10245	Outside15	0.810962
3	placebo	fast	soft	15	Lunge right	-2.75591	2.41204	PDmin	L	2.75591	Outside15	0.790714
3	placebo	slow	soft	10	Lunge right	-0.702795	1.81158	PDmin	L	0.702795	Outside10	0.841458
3	placebo	fast	soft	10	Lunge right	-2.56672	2.66603	PDmin	L	2.56672	Outside10	0.8129
3	placebo	slow	soft	15	Lunge left	-6.52234	1.83685	PDmin	L	6.52234	Inside15	0.825667
3	placebo	fast	soft	15	Lunge left	-8.42196	2.56567	PDmin	L	8.42196	Inside15	0.777768
3	placebo	slow	soft	10	Lunge left	-5.94735	2.05634	PDmin	L	5.94735	Inside10	0.854667
3	placebo	fast	soft	10	Lunge left	-6.95994	1.87773	PDmin	L	6.95994	Inside10	0.831383
4	placebo	slow	soft		Straight line	4.69949	2.07332	PDmin	R	4.69949	Straight	0.716924
4	placebo	fast	soft		Straight line	5.53495	2.47368	PDmin	R	5.53495	Straight	0.701939
4	placebo	slow	soft	15	Lunge right	13.1753	2.02552	PDmin	R	13.1753	Inside15	0.748511
4	placebo	fast	soft	15	Lunge right	10.8647	2.39369	PDmin	R	10.8647	Inside15	0.742826
4	placebo	slow	soft	10	Lunge right	12.5569	1.78275	PDmin	R	12.5569	Inside10	0.763953
4	placebo	fast	soft	10	Lunge right	11.8635	2.70667	PDmin	R	11.8635	Inside10	0.745667
4	placebo	slow	soft	15	Lunge left	-0.106914	2.33177	PDmin	R	-0.106914	Outside15	0.783152
4	placebo	fast	soft	15	Lunge left	3.19031	2.78307	PDmin	R	3.19031	Outside15	0.752708
4	placebo	slow	soft	10	Lunge left	-0.464383	2.30791	PDmin	R	-0.464383	Outside10	0.789239
4	placebo	fast	soft	10	Lunge left	-0.831157	1.95229	PDmin	R	-0.831157	Outside10	0.762766
4	placebo	slow	hard		Straight line	5.99326	3.09743	PDmin	R	5.99326	Straight	0.738151
4	placebo	fast	hard		Straight line	6.25624	2.78381	PDmin	R	6.25624	Straight	0.720889
4	placebo	slow	hard	10	Lunge right	11.9063	3.11883	PDmin	R	11.9063	Inside10	0.764778
4	placebo	fast	hard	10	Lunge right	13.0804	3.26025	PDmin	R	13.0804	Inside10	0.723913
4	placebo	slow	hard	10	Lunge left	0.655022	2.34011	PDmin	R	0.655022	Outside10	0.774205
4	placebo	fast	hard	10	Lunge left	0.0112264	2.87035	PDmin	R	0.0112264	Outside10	0.749894
5	preplacebo	slow	hard		Straight line	-8.87951	2.68811	PDmin	L	8.87951	Straight	0.693963
5	preplacebo	fast	hard		Straight line	-6.93772	3.40439	PDmin	L	6.93772	Straight	0.640312
5	preplacebo	slow	hard	10	Lunge left	-17.421	4.39376	PDmin	L	17.421	Inside10	0.741855
5	preplacebo	fast	hard	10	Lunge left	-23.098	4.11806	PDmin	L	23.098	Inside10	0.6713
5	preplacebo	slow	hard	10	Lunge right	0.185881	3.02983	PDmin	L	-0.185881	Outside10	0.715
5	preplacebo	fast	hard	10	Lunge right	0.961584	4.43857	PDmin	L	-0.961584	Outside10	0.671771
5	preplacebo	slow	soft	15	Lunge left	-11.0718	3.23218	PDmin	L	11.0718	Inside15	0.760455
5	preplacebo	fast	soft	15	Lunge left	-11.5309	3.38039	PDmin	L	11.5309	Inside15	0.729206
5	preplacebo	slow	soft	10	Lunge left	-9.67004	2.44631	PDmin	L	9.67004	Inside10	0.790461
5	preplacebo	fast	soft	10	Lunge left	-13.4842	2.78937	PDmin	L	13.4842	Inside10	0.741
5	preplacebo	slow	soft	15	Lunge right	1.61905	2.42625	PDmin	L	-1.61905	Outside15	0.75
5	preplacebo	fast	soft	15	Lunge right	3.08625	3.12954	PDmin	L	-3.08625	Outside15	0.696064
5	preplacebo	slow	soft	10	Lunge right	0.412781	2.55463	PDmin	L	-0.412781	Outside10	0.78061
5	preplacebo	fast	soft	10	Lunge right	1.84126	3.15266	PDmin	L	-1.84126	Outside10	0.722128
5	preplacebo	slow	soft		Straight line	-6.5226	3.32862	PDmin	L	6.5226	Straight	0.683027
5	preplacebo	fast	soft		Straight line	-4.42594	4.42782	PDmin	L	4.42594	Straight	0.620606
6	preNSAID	slow	soft	15	Lunge left	-8.62833	3.47668	PDmin	L	8.62833	Inside15	0.774881
6	preNSAID	fast	soft	15	Lunge left	-14.4419	3.21993	PDmin	L	14.4419	Inside15	0.756932
6	preNSAID	fast	soft	10	Lunge left	-13.6936	3.41429	PDmin	L	13.6936	Inside10	0.759107
6	preNSAID	slow	soft	10	Lunge left	-16.3736	3.10188	PDmin	L	16.3736	Inside10	0.779111
6	preNSAID	slow	soft	15	Lunge right	3.02904	3.55051	PDmin	L	-3.02904	Outside15	0.783953
6	preNSAID	fast	soft	15	Lunge right	4.9073	3.39766	PDmin	L	-4.9073	Outside15	0.760778
6	preNSAID	slow	soft	10	Lunge right	4.62979	3.22158	PDmin	L	-4.62979	Outside10	0.785
6	preNSAID	fast	soft	10	Lunge right	6.4125	3.06955	PDmin	L	-6.4125	Outside10	0.768409
6	preNSAID	slow	soft		Straight line	-4.79763	2.80934	PDmin	L	4.79763	Straight	0.754728
6	preNSAID	fast	soft		Straight line	-4.50183	4.65536	PDmin	L	4.50183	Straight	0.696129
6	preNSAID	slow	hard	10	Lunge left	-12.5755	2.69886	PDmin	L	12.5755	Inside10	0.77381
6	preNSAID	fast	hard	10	Lunge left	-16.1667	5.08177	PDmin	L	16.1667	Inside10	0.743333
6	preNSAID	slow	hard	10	Lunge right	3.36474	4.70463	PDmin	L	-3.36474	Outside10	0.783469
6	preNSAID	fast	hard	10	Lunge right	2.09072	3.52327	PDmin	L	-2.09072	Outside10	0.742905
6	preNSAID	slow	hard		Straight line	-6.39234	5.65784	PDmin	L	6.39234	Straight	0.732499
6	preNSAID	fast	hard		Straight line	-5.39553	4.29942	PDmin	L	5.39553	Straight	0.717436
7	preplacebo	fast	soft	15	Lunge right	0.436978	2.4662	PDmin	L	-0.436978	Outside15	0.786863
7	preplacebo	slow	soft	15	Lunge right	-0.32061	3.18434	PDmin	L	0.32061	Outside15	0.792328
7	preplacebo	slow	soft	10	Lunge right	0.614594	1.94081	PDmin	L	-0.614594	Outside10	0.830814
7	preplacebo	fast	soft	10	Lunge right	0.302117	2.83376	PDmin	L	-0.302117	Outside10	0.793952
7	preplacebo	fast	soft	15	Lunge left	-9.09705	3.25241	PDmin	L	9.09705	Inside15	0.8049
7	preplacebo	slow	soft	15	Lunge left	-10.7704	2.89843	PDmin	L	10.7704	Inside15	0.809216
7	preplacebo	slow	soft	10	Lunge left	-9.45471	2.3206	PDmin	L	9.45471	Inside10	0.835222
7	preplacebo	fast	soft	10	Lunge left	-9.77987	2.31847	PDmin	L	9.77987	Inside10	0.810326
7	preplacebo	slow	soft		Straight line	-2.85084	3.72471	PDmin	L	2.85084	Straight	0.834365
7	preplacebo	fast	soft		Straight line	-4.413	3.91586	PDmin	L	4.413	Straight	0.74968
7	preplacebo	slow	hard		Straight line	-6.17721	3.18969	PDmin	L	6.17721	Straight	0.773816
7	preplacebo	fast	hard		Straight line	-6.4903	4.24507	PDmin	L	6.4903	Straight	0.709355
7	preplacebo	slow	hard	10	Lunge right	0.0364164	3.42528	PDmin	L	-0.0364164	Outside10	0.793448
7	preplacebo	fast	hard	10	Lunge right	0.241804	2.65527	PDmin	L	-0.241804	Outside10	0.77598
7	preplacebo	slow	hard	10	Lunge left	-7.14448	3.2694	PDmin	L	7.14448	Inside10	0.807755
7	preplacebo	fast	hard	10	Lunge left	-6.91418	2.92077	PDmin	L	6.91418	Inside10	0.7837
8	preNSAID	slow	soft		Straight line	7.66832	2.18078	PDmin	R	7.66832	Straight	0.721489
8	preNSAID	fast	soft		Straight line	7.7045	1.80363	PDmin	R	7.7045	Straight	0.668537
8	preNSAID	slow	soft	15	Lunge left	5.17775	1.37753	PDmin	R	5.17775	Outside15	0.791556
8	preNSAID	fast	soft	15	Lunge left	3.88618	1.52171	PDmin	R	3.88618	Outside15	0.757283
8	preNSAID	slow	soft	10	Lunge left	5.69235	1.22621	PDmin	R	5.69235	Outside10	0.817262
8	preNSAID	fast	soft	10	Lunge left	2.76505	1.82633	PDmin	R	2.76505	Outside10	0.745543
8	preNSAID	slow	soft	15	Lunge right	9.50474	2.48312	PDmin	R	9.50474	Inside15	0.769556
8	preNSAID	fast	soft	15	Lunge right	10.8614	3.02801	PDmin	R	10.8614	Inside15	0.733333
8	preNSAID	slow	soft	10	Lunge right	9.4207	1.69806	PDmin	R	9.4207	Inside10	0.806786
8	preNSAID	fast	soft	10	Lunge right	12.206	2.97376	PDmin	R	12.206	Inside10	0.73087
8	preNSAID	slow	hard		Straight line	6.16555	2.96992	PDmin	R	6.16555	Straight	0.734405
8	preNSAID	fast	hard		Straight line	5.37332	2.98902	PDmin	R	5.37332	Straight	0.648633
8	preNSAID	slow	hard	10	Lunge right	7.66354	3.10178	PDmin	R	7.66354	Inside10	0.783409
8	preNSAID	fast	hard	10	Lunge right	8.67053	3.52994	PDmin	R	8.67053	Inside10	0.731915
8	preNSAID	slow	hard	10	Lunge left	4.19598	2.4074	PDmin	R	4.19598	Outside10	0.81
8	preNSAID	fast	hard	10	Lunge left	2.18888	3.18454	PDmin	R	2.18888	Outside10	0.751915
9	preplacebo	slow	soft	15	Lunge right	15.638	4.45467	PDmin	R	15.638	Inside15	0.690392
9	preplacebo	fast	soft	15	Lunge right	13.2601	4.86196	PDmin	R	13.2601	Inside15	0.672091
9	preplacebo	slow	soft	10	Lunge right	13.9419	3.5184	PDmin	R	13.9419	Inside10	0.676131
9	preplacebo	fast	soft	10	Lunge right	17.2726	4.51203	PDmin	R	17.2726	Inside10	0.66923
9	preplacebo	slow	soft	15	Lunge left	-1.2962	4.25596	PDmin	R	-1.2962	Outside15	0.676132
9	preplacebo	slow	soft	10	Lunge left	-2.11089	2.64503	PDmin	R	-2.11089	Outside10	0.701078
9	preplacebo	fast	soft	10	Lunge left	-1.23624	2.75348	PDmin	R	-1.23624	Outside10	0.67
9	preplacebo	fast	soft	15	Lunge left	-3.08725	3.32675	PDmin	R	-3.08725	Outside15	0.663393
9	preplacebo	slow	soft		Straight line	6.04526	2.59441	PDmin	R	6.04526	Straight	0.709996
9	preplacebo	fast	soft		Straight line	9.26627	5.06695	PDmin	R	9.26627	Straight	0.668181
9	preplacebo	slow	hard	10	Lunge right	13.8769	6.57166	PDmin	R	13.8769	Inside10	0.6772
9	preplacebo	fast	hard	10	Lunge right	14.2613	7.56192	PDmin	R	14.2613	Inside10	0.667264
9	preplacebo	slow	hard	10	Lunge left	-0.62129	6.16697	PDmin	R	-0.62129	Outside10	0.650794
9	preplacebo	fast	hard	10	Lunge left	0.395134	5.13613	PDmin	R	0.395134	Outside10	0.663302
9	preplacebo	slow	hard		Straight line	6.62354	3.79872	PDmin	R	6.62354	Straight	0.702281
9	preplacebo	fast	hard		Straight line	6.38368	6.15655	PDmin	R	6.38368	Straight	0.637238
10	preNSAID	slow	hard	10	Lunge left	6.49925	3.17342	PDmin	R	6.49925	Outside10	0.797324
10	preNSAID	fast	hard	10	Lunge left	5.12712	4.22096	PDmin	R	5.12712	Outside10	0.780641
10	preNSAID	slow	hard	10	Lunge right	2.9328	3.97447	PDmin	R	2.9328	Inside10	0.780815
10	preNSAID	fast	hard	10	Lunge right	2.42845	3.63021	PDmin	R	2.42845	Inside10	0.774043
10	preNSAID	slow	hard		Straight line	3.47703	3.53285	PDmin	R	3.47703	Straight	0.742635
10	preNSAID	fast	hard		Straight line	1.60695	4.67941	PDmin	R	1.60695	Straight	0.683421
10	preNSAID	fast	soft	15	Lunge left	6.39251	2.0743	PDmin	R	6.39251	Outside15	0.697963
10	preNSAID	slow	soft	15	Lunge left	5.87107	2.98107	PDmin	R	5.87107	Outside15	0.753749
10	preNSAID	slow	soft	10	Lunge left	7.36227	2.71112	PDmin	R	7.36227	Outside10	0.794667
10	preNSAID	fast	soft	10	Lunge left	6.78574	3.29741	PDmin	R	6.78574	Outside10	0.764071
10	preNSAID	slow	soft	15	Lunge right	2.38356	2.28643	PDmin	R	2.38356	Inside15	0.767556
10	preNSAID	fast	soft	15	Lunge right	3.1401	1.55968	PDmin	R	3.1401	Inside15	0.752553
10	preNSAID	slow	soft	10	Lunge right	-1.00908	2.07633	PDmin	R	-1.00908	Inside10	0.791087
10	preNSAID	fast	soft	10	Lunge right	4.02323	3.11366	PDmin	R	4.02323	Inside10	0.774375
10	preNSAID	slow	soft		Straight line	2.51081	2.58765	PDmin	R	2.51081	Straight	0.749608
10	preNSAID	fast	soft		Straight line	1.71665	2.00158	PDmin	R	1.71665	Straight	0.723101
11	preplacebo	slow	soft	15	Lunge right	4.02956	2.49041	PDmin	R	4.02956	Inside15	0.8
11	preplacebo	fast	soft	15	Lunge right	3.88277	1.51436	PDmin	R	3.88277	Inside15	0.775466
11	preplacebo	fast	soft	10	Lunge right	3.04077	2.74326	PDmin	R	3.04077	Inside10	0.807561
11	preplacebo	slow	soft	10	Lunge right	4.78221	1.86009	PDmin	R	4.78221	Inside10	0.808095
11	preplacebo	slow	soft	15	Lunge left	0.000291045	3.59154	PDmin	R	0.000291045	Outside15	0.821
11	preplacebo	fast	soft	15	Lunge left	0.300052	1.71615	PDmin	R	0.300052	Outside15	0.815
11	preplacebo	slow	soft	10	Lunge left	0.885984	1.98295	PDmin	R	0.885984	Outside10	0.826585
11	preplacebo	fast	soft	10	Lunge left	0.223179	1.97356	PDmin	R	0.223179	Outside10	0.801786
11	preplacebo	slow	soft		Straight line	5.23658	1.71573	PDmin	R	5.23658	Straight	0.736618
11	preplacebo	fast	soft		Straight line	5.11136	3.46808	PDmin	R	5.11136	Straight	0.686906
11	preplacebo	slow	hard	10	Lunge right	5.48887	2.60737	PDmin	R	5.48887	Inside10	0.803472
11	preplacebo	fast	hard	10	Lunge right	8.4042	3.22086	PDmin	R	8.4042	Inside10	0.766333
11	preplacebo	slow	hard	10	Lunge left	-0.917761	3.32004	PDmin	R	-0.917761	Outside10	0.812439
11	preplacebo	fast	hard	10	Lunge left	0.725471	3.55672	PDmin	R	0.725471	Outside10	0.773523
11	preplacebo	slow	hard		Straight line	4.34846	2.81804	PDmin	R	4.34846	Straight	0.764228
11	preplacebo	fast	hard		Straight line	4.21908	4.93105	PDmin	R	4.21908	Straight	0.7125
12	preplacebo	slow	hard	10	Lunge left	7.18003	2.25344	PDmin	R	7.18003	Outside10	0.831585
12	preplacebo	fast	hard	10	Lunge left	13.7908	4.94862	PDmin	R	13.7908	Outside10	0.7721
12	preplacebo	slow	hard	10	Lunge right	1.67359	3.222	PDmin	R	1.67359	Inside10	0.836731
12	preplacebo	fast	hard	10	Lunge right	-1.30812	4.40435	PDmin	R	-1.30812	Inside10	0.78621
12	preplacebo	slow	hard		Straight line	4.08681	2.47027	PDmin	R	4.08681	Straight	0.784773
12	preplacebo	fast	hard		Straight line	4.36247	2.6432	PDmin	R	4.36247	Straight	0.745
12	preplacebo	slow	soft		Straight line	4.44532	2.29428	PDmin	R	4.44532	Straight	0.782439
12	preplacebo	fast	soft		Straight line	5.42283	1.89342	PDmin	R	5.42283	Straight	0.725152
12	preplacebo	fast	soft	15	Lunge left	6.98064	2.37679	PDmin	R	6.98064	Outside15	0.752932
12	preplacebo	slow	soft	15	Lunge left	12.7796	3.45969	PDmin	R	12.7796	Outside15	0.760517
12	preplacebo	slow	soft	10	Lunge left	7.77654	1.77967	PDmin	R	7.77654	Outside10	0.835918
12	preplacebo	fast	soft	10	Lunge left	11.763	2.83379	PDmin	R	11.763	Outside10	0.787885
12	preplacebo	slow	soft	15	Lunge right	4.61235	2.22816	PDmin	R	4.61235	Inside15	0.822941
12	preplacebo	fast	soft	15	Lunge right	-1.39956	3.72417	PDmin	R	-1.39956	Inside15	0.771393
12	preplacebo	slow	soft	10	Lunge right	1.60169	2.08496	PDmin	R	1.60169	Inside10	0.810426
12	preplacebo	fast	soft	10	Lunge right	-1.98104	2.60647	PDmin	R	-1.98104	Inside10	0.779519
13	placebo	slow	soft	15	Lunge left	2.62457	1.92532	PDmin	R	2.62457	Outside15	0.840804
13	placebo	fast	soft	15	Lunge left	1.51256	1.797	PDmin	R	1.51256	Outside15	0.817041
13	placebo	slow	soft	10	Lunge left	2.31354	2.14878	PDmin	R	2.31354	Outside10	0.845909
13	placebo	fast	soft	10	Lunge left	0.945994	2.15378	PDmin	R	0.945994	Outside10	0.816957
13	placebo	slow	soft	15	Lunge right	6.61216	1.99917	PDmin	R	6.61216	Inside15	0.836458
13	placebo	fast	soft	15	Lunge right	6.03676	1.74438	PDmin	R	6.03676	Inside15	0.800862
13	placebo	slow	soft	10	Lunge right	6.43965	1.64341	PDmin	R	6.43965	Inside10	0.848776
13	placebo	fast	soft	10	Lunge right	5.72786	1.96232	PDmin	R	5.72786	Inside10	0.823333
13	placebo	slow	soft		Straight line	3.40869	2.03079	PDmin	R	3.40869	Straight	0.781583
13	placebo	fast	soft		Straight line	1.47628	1.87526	PDmin	R	1.47628	Straight	0.752126
13	placebo	slow	hard	10	Lunge left	3.71045	2.32557	PDmin	R	3.71045	Outside10	0.836444
13	placebo	fast	hard	10	Lunge left	-0.530059	2.19402	PDmin	R	-0.530059	Outside10	0.800978
13	placebo	fast	hard	10	Lunge right	7.17663	2.67403	PDmin	R	7.17663	Inside10	0.818793
13	placebo	slow	hard	10	Lunge right	6.99128	2.97142	PDmin	R	6.99128	Inside10	0.82375
13	placebo	slow	hard		Straight line	4.1299	2.33258	PDmin	R	4.1299	Straight	0.804444
13	placebo	fast	hard		Straight line	1.79466	2.54887	PDmin	R	1.79466	Straight	0.727777
14	preplacebo	slow	soft	15	Lunge right	17.4157	2.89123	PDmin	R	17.4157	Inside15	0.727407
14	preplacebo	fast	soft	15	Lunge right	22.1334	2.58428	PDmin	R	22.1334	Inside15	0.698448
14	preplacebo	slow	soft	10	Lunge right	13.6154	2.10561	PDmin	R	13.6154	Inside10	0.752391
14	preplacebo	fast	soft	10	Lunge right	19.4931	4.38187	PDmin	R	19.4931	Inside10	0.678014
14	preplacebo	fast	soft	15	Lunge left	-0.961764	3.56258	PDmin	R	-0.961764	Outside15	0.709365
14	preplacebo	slow	soft	15	Lunge left	0.500959	1.95514	PDmin	R	0.500959	Outside15	0.740652
14	preplacebo	slow	soft	10	Lunge left	-0.747461	3.61749	PDmin	R	-0.747461	Outside10	0.729
14	preplacebo	fast	soft	10	Lunge left	-3.74197	2.8867	PDmin	R	-3.74197	Outside10	0.716696
14	preplacebo	slow	soft		Straight line	4.14839	2.18634	PDmin	R	4.14839	Straight	0.755076
14	preplacebo	fast	soft		Straight line	5.90775	2.42594	PDmin	R	5.90775	Straight	0.689101
14	preplacebo	fast	hard	10	Lunge right	15.5483	3.70605	PDmin	R	15.5483	Inside10	0.676863
14	preplacebo	slow	hard	10	Lunge right	16.9286	4.42085	PDmin	R	16.9286	Inside10	0.717059
14	preplacebo	fast	hard	10	Lunge left	-1.97612	4.02244	PDmin	R	-1.97612	Outside10	0.7106
14	preplacebo	slow	hard	10	Lunge left	-0.0978274	3.56859	PDmin	R	-0.0978274	Outside10	0.755714
14	preplacebo	slow	hard		Straight line	5.99461	2.58858	PDmin	R	5.99461	Straight	0.7199
14	preplacebo	fast	hard		Straight line	7.62355	3.84886	PDmin	R	7.62355	Straight	0.669302
15	preplacebo	slow	soft		Straight line	3.35174	3.17202	PDmin	R	3.35174	Straight	0.707623
15	preplacebo	fast	soft		Straight line	2.94958	3.36741	PDmin	R	2.94958	Straight	0.700713
15	preplacebo	slow	soft	15	Lunge left	-0.0289456	2.4269	PDmin	R	-0.0289456	Outside15	0.799884
15	preplacebo	fast	soft	15	Lunge left	-0.734014	2.79878	PDmin	R	-0.734014	Outside15	0.770465
15	preplacebo	slow	soft	10	Lunge left	-0.0630182	2.48138	PDmin	R	-0.0630182	Outside10	0.819634
15	preplacebo	fast	soft	10	Lunge left	-2.64649	2.29184	PDmin	R	-2.64649	Outside10	0.793205
15	preplacebo	slow	soft	15	Lunge right	5.44954	1.69534	PDmin	R	5.44954	Inside15	0.825909
15	preplacebo	fast	soft	15	Lunge right	9.02949	2.35196	PDmin	R	9.02949	Inside15	0.799767
15	preplacebo	slow	soft	10	Lunge right	7.78841	2.92199	PDmin	R	7.78841	Inside10	0.828
15	preplacebo	fast	soft	10	Lunge right	11.5587	2.52246	PDmin	R	11.5587	Inside10	0.78
15	preplacebo	slow	hard		Straight line	5.35032	3.15616	PDmin	R	5.35032	Straight	0.756196
15	preplacebo	fast	hard		Straight line	4.67827	4.40298	PDmin	R	4.67827	Straight	0.707556
15	preplacebo	slow	hard	10	Lunge right	8.45432	2.15983	PDmin	R	8.45432	Inside10	0.794868
15	preplacebo	fast	hard	10	Lunge right	9.99877	2.02005	PDmin	R	9.99877	Inside10	0.787907
15	preplacebo	slow	hard	10	Lunge left	0.627947	3.54335	PDmin	R	0.627947	Outside10	0.789756
15	preplacebo	fast	hard	10	Lunge left	-1.33619	4.73317	PDmin	R	-1.33619	Outside10	0.756848
16	preNSAID	slow	hard	10	Lunge left	6.93559	2.5926	PDmin	R	6.93559	Outside10	0.745217
16	preNSAID	fast	hard	10	Lunge left	8.56962	3.74292	PDmin	R	8.56962	Outside10	0.724583
16	preNSAID	slow	hard	10	Lunge right	7.48151	3.18433	PDmin	R	7.48151	Inside10	0.764886
16	preNSAID	fast	hard	10	Lunge right	6.22356	3.70652	PDmin	R	6.22356	Inside10	0.711905
16	preNSAID	slow	hard		Straight line	5.29774	2.27957	PDmin	R	5.29774	Straight	0.730667
16	preNSAID	fast	hard		Straight line	5.76501	3.45436	PDmin	R	5.76501	Straight	0.675231
16	preNSAID	slow	soft	15	Lunge left	3.10763	1.8722	PDmin	R	3.10763	Outside15	0.748936
16	preNSAID	fast	soft	15	Lunge left	5.77739	2.65107	PDmin	R	5.77739	Outside15	0.7267
16	preNSAID	slow	soft	10	Lunge left	4.82762	1.31494	PDmin	R	4.82762	Outside10	0.780116
16	preNSAID	fast	soft	10	Lunge left	5.98016	2.67702	PDmin	R	5.98016	Outside10	0.735957
16	preNSAID	slow	soft	15	Lunge right	6.8633	2.10205	PDmin	R	6.8633	Inside15	0.761277
16	preNSAID	slow	soft	10	Lunge right	6.55434	1.74241	PDmin	R	6.55434	Inside10	0.776744
16	preNSAID	fast	soft	15	Lunge right	6.34223	2.58956	PDmin	R	6.34223	Inside15	0.725444
16	preNSAID	fast	soft	10	Lunge right	5.61941	2.46032	PDmin	R	5.61941	Inside10	0.726998
16	preNSAID	slow	soft		Straight line	5.08052	1.89063	PDmin	R	5.08052	Straight	0.727597
16	preNSAID	fast	soft		Straight line	7.12386	2.77978	PDmin	R	7.12386	Straight	0.64976
17	preNSAID	slow	hard		Straight line	-7.06299	2.38339	PDmin	L	7.06299	Straight	0.790408
17	preNSAID	fast	hard		Straight line	-9.15936	2.93958	PDmin	L	9.15936	Straight	0.71
17	preNSAID	slow	hard	10	Lunge left	-14.9213	3.18569	PDmin	L	14.9213	Inside10	0.768043
17	preNSAID	fast	hard	10	Lunge left	-16.1314	3.07209	PDmin	L	16.1314	Inside10	0.750918
17	preNSAID	slow	hard	10	Lunge right	-0.944634	3.28643	PDmin	L	0.944634	Outside10	0.771053
17	preNSAID	fast	hard	10	Lunge right	-1.02172	2.90396	PDmin	L	1.02172	Outside10	0.738689
17	preNSAID	slow	soft		Straight line	-7.7998	2.3744	PDmin	L	7.7998	Straight	0.784187
17	preNSAID	fast	soft		Straight line	-8.27049	2.10886	PDmin	L	8.27049	Straight	0.719832
17	preNSAID	slow	soft	15	Lunge right	-1.42937	2.69086	PDmin	L	1.42937	Outside15	0.773222
17	preNSAID	fast	soft	15	Lunge right	-2.2982	3.86647	PDmin	L	2.2982	Outside15	0.722245
17	preNSAID	slow	soft	10	Lunge right	-1.47269	2.29255	PDmin	L	1.47269	Outside10	0.820897
17	preNSAID	fast	soft	10	Lunge right	0.101754	2.3561	PDmin	L	-0.101754	Outside10	0.78907
17	preNSAID	slow	soft	15	Lunge left	-12.5413	2.14181	PDmin	L	12.5413	Inside15	0.784659
17	preNSAID	fast	soft	15	Lunge left	-13.4153	2.52185	PDmin	L	13.4153	Inside15	0.776556
17	preNSAID	slow	soft	10	Lunge left	-14.9573	2.42875	PDmin	L	14.9573	Inside10	0.821047
17	preNSAID	fast	soft	10	Lunge left	-17.1649	2.44418	PDmin	L	17.1649	Inside10	0.784
18	preNSAID	fast	hard		Straight line	-5.35403	1.99927	PDmin	L	5.35403	Straight	0.681967
18	preNSAID	slow	hard		Straight line	-3.77649	1.58182	PDmin	L	3.77649	Straight	0.73
18	preNSAID	slow	hard	10	Lunge right	0.274641	2.38183	PDmin	L	-0.274641	Outside10	0.78663
18	preNSAID	fast	hard	10	Lunge right	-1.22401	2.28227	PDmin	L	1.22401	Outside10	0.753298
18	preNSAID	slow	hard	10	Lunge left	-3.4474	2.41835	PDmin	L	3.4474	Inside10	0.769866
18	preNSAID	fast	hard	10	Lunge left	-3.71788	2.19138	PDmin	L	3.71788	Inside10	0.743191
18	preNSAID	fast	soft		Straight line	-2.6964	2.04908	PDmin	L	2.6964	Straight	0.74362
18	preNSAID	slow	soft		Straight line	-2.36621	2.39191	PDmin	L	2.36621	Straight	0.755737
18	preNSAID	fast	soft	15	Lunge right	1.78358	2.30497	PDmin	L	-1.78358	Outside15	0.738409
18	preNSAID	slow	soft	15	Lunge right	2.92632	2.45616	PDmin	L	-2.92632	Outside15	0.795962
18	preNSAID	slow	soft	10	Lunge right	2.69542	2.55216	PDmin	L	-2.69542	Outside10	0.79325
18	preNSAID	fast	soft	10	Lunge right	1.36746	2.56772	PDmin	L	-1.36746	Outside10	0.7429
18	preNSAID	slow	soft	10	Lunge left	-6.23945	2.81823	PDmin	L	6.23945	Inside10	0.785111
18	preNSAID	fast	soft	10	Lunge left	-7.04392	3.56727	PDmin	L	7.04392	Inside10	0.743334
18	preNSAID	slow	soft	15	Lunge left	-6.11529	2.52859	PDmin	L	6.11529	Inside15	0.795767
18	preNSAID	fast	soft	15	Lunge left	-6.71806	3.06985	PDmin	L	6.71806	Inside15	0.747615
19	preNSAID	slow	hard		Straight line	3.64157	3.11611	PDmin	R	3.64157	Straight	0.716667
19	preNSAID	fast	hard		Straight line	5.06279	2.63326	PDmin	R	5.06279	Straight	0.712564
19	preNSAID	slow	hard	10	Lunge left	5.74509	2.53906	PDmin	R	5.74509	Outside10	0.7625
19	preNSAID	fast	hard	10	Lunge left	5.85708	3.68325	PDmin	R	5.85708	Outside10	0.710238
19	preNSAID	slow	hard	10	Lunge right	7.13911	3.35211	PDmin	R	7.13911	Inside10	0.752455
19	preNSAID	fast	hard	10	Lunge right	5.61693	4.25656	PDmin	R	5.61693	Inside10	0.695814
19	preNSAID	slow	soft	15	Lunge left	4.42066	2.52516	PDmin	R	4.42066	Outside15	0.75913
19	preNSAID	fast	soft	15	Lunge left	3.97244	2.96649	PDmin	R	3.97244	Outside15	0.706667
19	preNSAID	slow	soft	10	Lunge left	5.41402	1.60486	PDmin	R	5.41402	Outside10	0.781026
19	preNSAID	fast	soft	10	Lunge left	5.75665	2.79827	PDmin	R	5.75665	Outside10	0.716463
19	preNSAID	slow	soft	15	Lunge right	8.75146	2.24692	PDmin	R	8.75146	Inside15	0.751771
19	preNSAID	fast	soft	15	Lunge right	6.56176	3.50194	PDmin	R	6.56176	Inside15	0.710116
19	preNSAID	slow	soft	10	Lunge right	9.07859	3.25471	PDmin	R	9.07859	Inside10	0.774242
19	preNSAID	fast	soft	10	Lunge right	6.01812	4.34271	PDmin	R	6.01812	Inside10	0.719535
19	preNSAID	fast	soft		Straight line	6.75281	2.12067	PDmin	R	6.75281	Straight	0.706406
19	preNSAID	slow	soft		Straight line	7.12408	2.03483	PDmin	R	7.12408	Straight	0.712969
20	preNSAID	slow	hard		Straight line	4.89	2.76	PDmin	R	4.89	Straight	0.75188
20	preNSAID	slow	hard	10	Lunge left	-2.63	3.81	PDmin	R	-2.63	Outside10	0.775194
20	preNSAID	fast	hard	10	Lunge left	-3.09	5.11	PDmin	R	-3.09	Outside10	0.763359
20	preNSAID	slow	soft	10	Lunge left	-2.91	2.76	PDmin	R	-2.91	Outside10	0.775194
20	preNSAID	fast	soft	10	Lunge left	-1.71	2.89	PDmin	R	-1.71	Outside10	0.740741
20	preNSAID	fast	soft	15	Lunge left	0.31	4.38	PDmin	R	0.31	Outside15	0.740741
20	preNSAID	slow	soft	15	Lunge left	0.52	3.2	PDmin	R	0.52	Outside15	0.746269
20	preNSAID	fast	soft	10	Lunge right	12.22	3.08	PDmin	R	12.22	Inside10	0.724638
20	preNSAID	slow	soft	10	Lunge right	12.03	3.29	PDmin	R	12.03	Inside10	0.729927
20	preNSAID	fast	soft	15	Lunge right	8.17	3.22	PDmin	R	8.17	Inside15	0.714286
20	preNSAID	slow	soft	15	Lunge right	9.1	2.79	PDmin	R	9.1	Inside15	0.740741
20	preNSAID	slow	soft		Straight line	5.5	3.78	PDmin	R	5.5	Straight	0.719424
20	preNSAID	slow	hard	10	Lunge right	10.14	1.95	PDmin	R	10.14	Inside10	0.787402
21	placebo	slow	hard	10	Lunge right	-5.22898	2.73002	PDmin	L	5.22898	Outside10	0.732143
21	placebo	fast	hard	10	Lunge right	-5.14765	2.91802	PDmin	L	5.14765	Outside10	0.724643
21	placebo	slow	hard	10	Lunge left	-6.21971	2.40254	PDmin	L	6.21971	Inside10	0.757564
21	placebo	fast	hard	10	Lunge left	-5.24747	2.61096	PDmin	L	5.24747	Inside10	0.731628
21	placebo	slow	hard		Straight line	-4.72121	3.92956	PDmin	L	4.72121	Straight	0.695118
21	placebo	fast	hard		Straight line	-2.6718	5.38799	PDmin	L	2.6718	Straight	0.641538
21	placebo	slow	soft	10	Lunge right	-5.17222	2.56713	PDmin	L	5.17222	Outside10	0.740372
21	placebo	fast	soft	10	Lunge right	-5.05914	3.42613	PDmin	L	5.05914	Outside10	0.712111
21	placebo	fast	soft	15	Lunge right	-5.29009	3.98826	PDmin	L	5.29009	Outside15	0.70475
21	placebo	slow	soft	15	Lunge right	-5.30541	2.28143	PDmin	L	5.30541	Outside15	0.72371
21	placebo	slow	soft	10	Lunge left	-6.95497	2.75749	PDmin	L	6.95497	Inside10	0.767963
21	placebo	fast	soft	10	Lunge left	-6.32089	3.3595	PDmin	L	6.32089	Inside10	0.718542
21	placebo	slow	soft	15	Lunge left	-6.62611	2.37337	PDmin	L	6.62611	Inside15	0.734688
21	placebo	fast	soft	15	Lunge left	-7.64674	2.86455	PDmin	L	7.64674	Inside15	0.718333
21	placebo	slow	soft		Straight line	-5.2622	3.54632	PDmin	L	5.2622	Straight	0.684994
21	placebo	fast	soft		Straight line	-4.88691	3.67207	PDmin	L	4.88691	Straight	0.657125
22	placebo	fast	soft	15	Lunge right	9.67874	1.83349	PDmin	R	9.67874	Inside15	0.784697
22	placebo	slow	soft	15	Lunge right	10.9675	1.71311	PDmin	R	10.9675	Inside15	0.786364
22	placebo	slow	soft	10	Lunge right	10.8456	2.28039	PDmin	R	10.8456	Inside10	0.789112
22	placebo	fast	soft	10	Lunge right	13.607	2.18508	PDmin	R	13.607	Inside10	0.765648
22	placebo	slow	soft	15	Lunge left	7.70589	1.74633	PDmin	R	7.70589	Outside15	0.779667
22	placebo	fast	soft	15	Lunge left	10.1987	2.68293	PDmin	R	10.1987	Outside15	0.75082
22	placebo	slow	soft	10	Lunge left	8.90341	2.11704	PDmin	R	8.90341	Outside10	0.79217
22	placebo	fast	soft	10	Lunge left	10.1645	1.81065	PDmin	R	10.1645	Outside10	0.768288
22	placebo	slow	soft		Straight line	13.2482	3.33919	PDmin	R	13.2482	Straight	0.720394
22	placebo	fast	soft		Straight line	15.4168	3.07197	PDmin	R	15.4168	Straight	0.681667
22	placebo	slow	hard	10	Lunge left	10.3911	3.61783	PDmin	R	10.3911	Outside10	0.8308
22	placebo	fast	hard	10	Lunge left	12.4504	4.43988	PDmin	R	12.4504	Outside10	0.781364
22	placebo	slow	hard	10	Lunge right	13.0107	3.58887	PDmin	R	13.0107	Inside10	0.794519
22	placebo	fast	hard	10	Lunge right	14.5976	5.12589	PDmin	R	14.5976	Inside10	0.748214
22	placebo	slow	hard		Straight line	13.5133	3.22735	PDmin	R	13.5133	Straight	0.73375
22	placebo	fast	hard		Straight line	18.2238	6.02528	PDmin	R	18.2238	Straight	0.667885
23	preNSAID	fast	hard	10	Lunge left	-18.5074	4.59175	PDmin	L	18.5074	Inside10	0.714717
23	preNSAID	slow	hard	10	Lunge left	-16.4958	6.91148	PDmin	L	16.4958	Inside10	0.737404
23	preNSAID	fast	hard	10	Lunge right	5.24291	4.0018	PDmin	L	-5.24291	Outside10	0.72951
23	preNSAID	slow	hard	10	Lunge right	3.84328	3.43705	PDmin	L	-3.84328	Outside10	0.731225
23	preNSAID	slow	hard		Straight line	-9.5456	4.43721	PDmin	L	9.5456	Straight	0.647284
23	preNSAID	fast	hard		Straight line	-8.0481	7.44237	PDmin	L	8.0481	Straight	0.646316
23	preNSAID	slow	soft	15	Lunge right	5.26153	2.85929	PDmin	L	-5.26153	Outside15	0.722788
23	preNSAID	fast	soft	15	Lunge right	7.46367	3.30824	PDmin	L	-7.46367	Outside15	0.713509
23	preNSAID	slow	soft	10	Lunge right	6.68044	2.5748	PDmin	L	-6.68044	Outside10	0.772959
23	preNSAID	fast	soft	10	Lunge right	8.96368	2.68038	PDmin	L	-8.96368	Outside10	0.761863
23	preNSAID	slow	soft	15	Lunge left	-13.6509	2.46624	PDmin	L	13.6509	Inside15	0.767245
23	preNSAID	fast	soft	15	Lunge left	-17.3199	3.6833	PDmin	L	17.3199	Inside15	0.737358
23	preNSAID	slow	soft	10	Lunge left	-13.2133	2.73232	PDmin	L	13.2133	Inside10	0.795313
23	preNSAID	fast	soft	10	Lunge left	-16.9917	3.62201	PDmin	L	16.9917	Inside10	0.759184
23	preNSAID	slow	soft		Straight line	-4.68076	4.72677	PDmin	L	4.68076	Straight	0.703636
23	preNSAID	fast	soft		Straight line	-7.10828	4.59659	PDmin	L	7.10828	Straight	0.665499
24	preplacebo	slow	hard	10	Lunge right	-11.2224	3.13923	PDmin	L	11.2224	Outside10	0.748048
24	preplacebo	fast	hard	10	Lunge right	-11.0539	4.65901	PDmin	L	11.0539	Outside10	0.729388
24	preplacebo	slow	hard	10	Lunge left	-9.39678	3.29633	PDmin	L	9.39678	Inside10	0.764268
24	preplacebo	fast	hard	10	Lunge left	-8.67178	3.17236	PDmin	L	8.67178	Inside10	0.751354
24	preplacebo	slow	hard		Straight line	-7.54506	3.66262	PDmin	L	7.54506	Straight	0.723711
24	preplacebo	fast	hard		Straight line	-8.3246	2.83724	PDmin	L	8.3246	Straight	0.677161
24	preplacebo	slow	soft		Straight line	-8.46124	3.29328	PDmin	L	8.46124	Straight	0.73603
24	preplacebo	fast	soft		Straight line	-11.8516	3.85461	PDmin	L	11.8516	Straight	0.680667
24	preplacebo	slow	soft	15	Lunge left	-11.4792	3.48413	PDmin	L	11.4792	Inside15	0.759318
24	preplacebo	fast	soft	15	Lunge left	-12.1814	2.93168	PDmin	L	12.1814	Inside15	0.7175
24	preplacebo	slow	soft	10	Lunge left	-11.1655	2.89104	PDmin	L	11.1655	Inside10	0.778049
24	preplacebo	fast	soft	10	Lunge left	-12.1692	2.70023	PDmin	L	12.1692	Inside10	0.750426
24	preplacebo	slow	soft	15	Lunge right	-0.215606	2.3357	PDmin	L	0.215606	Outside15	0.760778
24	preplacebo	fast	soft	15	Lunge right	-0.967324	2.27401	PDmin	L	0.967324	Outside15	0.730556
24	preplacebo	slow	soft	10	Lunge right	-2.24646	2.21972	PDmin	L	2.24646	Outside10	0.797045
24	preplacebo	fast	soft	10	Lunge right	0.0661004	2.07961	PDmin	L	-0.0661004	Outside10	0.7425
25	preNSAID	fast	hard	10	Lunge right	7.86001	3.09815	PDmin	R	7.86001	Inside10	0.712864
25	preNSAID	slow	hard	10	Lunge right	9.83749	2.44134	PDmin	R	9.83749	Inside10	0.795233
25	preNSAID	slow	hard	10	Lunge left	4.19878	2.88734	PDmin	R	4.19878	Outside10	0.792024
25	preNSAID	slow	hard		Straight line	6.47908	3.16314	PDmin	R	6.47908	Straight	0.743981
25	preNSAID	fast	hard		Straight line	6.05104	3.21985	PDmin	R	6.05104	Straight	0.737306
25	preNSAID	slow	soft		Straight line	5.95653	2.2757	PDmin	R	5.95653	Straight	0.756666
25	preNSAID	fast	soft		Straight line	5.42715	3.52111	PDmin	R	5.42715	Straight	0.712499
25	preNSAID	slow	soft	15	Lunge right	5.70857	2.23541	PDmin	R	5.70857	Inside15	0.832093
25	preNSAID	fast	soft	15	Lunge right	6.8213	2.56415	PDmin	R	6.8213	Inside15	0.806136
25	preNSAID	fast	soft	10	Lunge right	7.12805	2.83179	PDmin	R	7.12805	Inside10	0.810356
25	preNSAID	slow	soft	10	Lunge right	6.31623	2.99636	PDmin	R	6.31623	Inside10	0.819748
25	preNSAID	slow	soft	15	Lunge left	-1.00297	2.32458	PDmin	R	-1.00297	Outside15	0.84061
25	preNSAID	fast	soft	15	Lunge left	1.03834	2.24584	PDmin	R	1.03834	Outside15	0.79314
25	preNSAID	slow	soft	10	Lunge left	-0.354145	2.92175	PDmin	R	-0.354145	Outside10	0.817375
25	preNSAID	fast	soft	10	Lunge left	0.362745	2.85801	PDmin	R	0.362745	Outside10	0.812561
26	preNSAID	slow	hard		Straight line	-4.30671	1.94854	PDmin	L	4.30671	Straight	0.760308
26	preNSAID	fast	hard		Straight line	-4.92086	2.15999	PDmin	L	4.92086	Straight	0.693781
26	preNSAID	slow	hard	10	Lunge left	-6.25989	2.01245	PDmin	L	6.25989	Inside10	0.797653
26	preNSAID	fast	hard	10	Lunge left	-7.68822	2.59714	PDmin	L	7.68822	Inside10	0.754
26	preNSAID	slow	hard	10	Lunge right	0.415356	2.29658	PDmin	L	-0.415356	Outside10	0.812647
26	preNSAID	fast	hard	10	Lunge right	0.22846	2.68685	PDmin	L	-0.22846	Outside10	0.787183
26	preNSAID	slow	soft		Straight line	-3.98891	2.01299	PDmin	L	3.98891	Straight	0.748276
26	preNSAID	fast	soft		Straight line	-4.62762	2.57694	PDmin	L	4.62762	Straight	0.671875
26	preNSAID	slow	soft	15	Lunge left	-7.48098	1.20053	PDmin	L	7.48098	Inside15	0.789706
26	preNSAID	fast	soft	15	Lunge left	-9.85822	2.43755	PDmin	L	9.85822	Inside15	0.712222
26	preNSAID	slow	soft	10	Lunge left	-7.95413	1.82713	PDmin	L	7.95413	Inside10	0.785625
26	preNSAID	fast	soft	10	Lunge left	-8.42031	1.69444	PDmin	L	8.42031	Inside10	0.738795
26	preNSAID	slow	soft	15	Lunge right	2.74128	1.81406	PDmin	L	-2.74128	Outside15	0.778922
26	preNSAID	fast	soft	15	Lunge right	2.25883	1.90337	PDmin	L	-2.25883	Outside15	0.738137
26	preNSAID	slow	soft	10	Lunge right	2.53889	2.37129	PDmin	L	-2.53889	Outside10	0.765417
26	preNSAID	fast	soft	10	Lunge right	2.17263	2.99813	PDmin	L	-2.17263	Outside10	0.744732
27	preplacebo	slow	hard	10	Lunge right	0.591555	3.2061	PDmin	L	-0.591555	Outside10	0.812436
27	preplacebo	fast	hard	10	Lunge right	-2.59062	2.78399	PDmin	L	2.59062	Outside10	0.781196
27	preplacebo	slow	hard	10	Lunge left	-4.05594	2.10503	PDmin	L	4.05594	Inside10	0.81527
27	preplacebo	fast	hard	10	Lunge left	-2.68637	2.04394	PDmin	L	2.68637	Inside10	0.787317
27	preplacebo	slow	hard		Straight line	-3.47677	2.17617	PDmin	L	3.47677	Straight	0.714866
27	preplacebo	fast	hard		Straight line	-3.93996	2.59156	PDmin	L	3.93996	Straight	0.668271
27	preplacebo	slow	soft	15	Lunge right	0.56676	1.9653	PDmin	L	-0.56676	Outside15	0.787941
27	preplacebo	fast	soft	15	Lunge right	-2.26341	2.39201	PDmin	L	2.26341	Outside15	0.743256
27	preplacebo	slow	soft	10	Lunge right	-0.807022	2.92147	PDmin	L	0.807022	Outside10	0.767546
27	preplacebo	fast	soft	10	Lunge right	-3.24892	2.44762	PDmin	L	3.24892	Outside10	0.766707
27	preplacebo	slow	soft	15	Lunge left	-3.44985	1.44435	PDmin	L	3.44985	Inside15	0.772927
27	preplacebo	fast	soft	15	Lunge left	-2.8783	1.90174	PDmin	L	2.8783	Inside15	0.753235
27	preplacebo	slow	soft	10	Lunge left	-1.64436	2.0338	PDmin	L	1.64436	Inside10	0.790385
27	preplacebo	fast	soft	10	Lunge left	0.211036	2.32062	PDmin	L	-0.211036	Inside10	0.759239
27	preplacebo	slow	soft		Straight line	-1.67098	2.71597	PDmin	L	1.67098	Straight	0.709359
27	preplacebo	fast	soft		Straight line	-1.11309	2.95907	PDmin	L	1.11309	Straight	0.684461
28	preplacebo	slow	hard		Straight line	5.41718	3.20782	PDmin	R	5.41718	Straight	0.679315
28	preplacebo	fast	hard		Straight line	3.15897	3.55839	PDmin	R	3.15897	Straight	0.606033
28	preplacebo	fast	hard	10	Lunge right	6.78699	3.7786	PDmin	R	6.78699	Inside10	0.746061
28	preplacebo	slow	hard	10	Lunge right	8.09525	3.1486	PDmin	R	8.09525	Inside10	0.750614
28	preplacebo	slow	hard	10	Lunge left	-0.966022	3.97474	PDmin	R	-0.966022	Outside10	0.687365
28	preplacebo	fast	hard	10	Lunge left	-1.35662	4.7739	PDmin	R	-1.35662	Outside10	0.687283
28	preplacebo	fast	soft	15	Lunge left	-1.92278	2.80425	PDmin	R	-1.92278	Outside15	0.726667
28	preplacebo	slow	soft	15	Lunge left	-0.675423	2.85533	PDmin	R	-0.675423	Outside15	0.7302
28	preplacebo	fast	soft	10	Lunge left	-0.671111	3.28202	PDmin	R	-0.671111	Outside10	0.693845
28	preplacebo	slow	soft	10	Lunge left	0.233581	2.25553	PDmin	R	0.233581	Outside10	0.714565
28	preplacebo	slow	soft	15	Lunge right	7.03215	3.53771	PDmin	R	7.03215	Inside15	0.716336
28	preplacebo	fast	soft	15	Lunge right	8.53843	3.27708	PDmin	R	8.53843	Inside15	0.702707
28	preplacebo	slow	soft	10	Lunge right	7.21386	3.06225	PDmin	R	7.21386	Inside10	0.725375
28	preplacebo	fast	soft	10	Lunge right	7.14092	2.54602	PDmin	R	7.14092	Inside10	0.70655
28	preplacebo	slow	soft		Straight line	2.2589	2.78612	PDmin	R	2.2589	Straight	0.680747
28	preplacebo	fast	soft		Straight line	2.78043	2.36033	PDmin	R	2.78043	Straight	0.665737
29	preplacebo	slow	hard	10	Lunge right	-0.399794	2.73403	PDmin	L	0.399794	Outside10	0.798667
29	preplacebo	fast	hard	10	Lunge right	-2.11214	3.48736	PDmin	L	2.11214	Outside10	0.754792
29	preplacebo	slow	hard	10	Lunge left	-4.10969	3.25137	PDmin	L	4.10969	Inside10	0.793523
29	preplacebo	fast	hard	10	Lunge left	-5.23618	4.08844	PDmin	L	5.23618	Inside10	0.758509
29	preplacebo	slow	hard		Straight line	-7.45987	4.26598	PDmin	L	7.45987	Straight	0.667158
29	preplacebo	fast	hard		Straight line	-8.30402	4.34677	PDmin	L	8.30402	Straight	0.638
29	preplacebo	slow	soft		Straight line	-4.86396	5.45787	PDmin	L	4.86396	Straight	0.693976
29	preplacebo	fast	soft		Straight line	-8.41631	5.41473	PDmin	L	8.41631	Straight	0.657653
29	preplacebo	slow	soft	15	Lunge right	-0.745129	4.18725	PDmin	L	0.745129	Outside15	0.736383
29	preplacebo	fast	soft	15	Lunge right	-0.780947	4.87258	PDmin	L	0.780947	Outside15	0.7083
29	preplacebo	slow	soft	10	Lunge right	-1.20994	3.66671	PDmin	L	1.20994	Outside10	0.766304
29	preplacebo	fast	soft	10	Lunge right	-0.364504	4.6365	PDmin	L	0.364504	Outside10	0.728431
29	preplacebo	slow	soft	15	Lunge left	-6.69087	2.78264	PDmin	L	6.69087	Inside15	0.768125
29	preplacebo	fast	soft	15	Lunge left	-5.70933	4.69256	PDmin	L	5.70933	Inside15	0.728868
29	preplacebo	slow	soft	10	Lunge left	-5.17005	3.49082	PDmin	L	5.17005	Inside10	0.795217
29	preplacebo	fast	soft	10	Lunge left	-6.23882	5.07192	PDmin	L	6.23882	Inside10	0.736122
30	preNSAID	slow	soft	15	Lunge left	-9.26398	3.27056	PDmin	R	-9.26398	Outside15	0.743049
30	preNSAID	fast	soft	15	Lunge left	-11.2644	3.16827	PDmin	R	-11.2644	Outside15	0.738455
30	preNSAID	slow	soft	10	Lunge left	-12.0895	2.39772	PDmin	R	-12.0895	Outside10	0.771224
30	preNSAID	slow	soft	15	Lunge right	14.0545	2.28768	PDmin	R	14.0545	Inside15	0.762449
30	preNSAID	slow	soft	10	Lunge right	13.9597	2.40011	PDmin	R	13.9597	Inside10	0.782959
30	preNSAID	fast	soft		Straight line	3.65435	4.3447	PDmin	R	3.65435	Straight	0.667968
30	preNSAID	slow	soft		Straight line	-0.642265	3.29917	PDmin	R	-0.642265	Straight	0.715
30	preNSAID	slow	hard	10	Lunge right	21.3098	3.80352	PDmin	R	21.3098	Inside10	0.775
30	preNSAID	slow	hard	10	Lunge left	-6.86164	2.78417	PDmin	R	-6.86164	Outside10	0.798085
30	preNSAID	fast	hard		Straight line	6.11671	4.33735	PDmin	R	6.11671	Straight	0.667273
30	preNSAID	slow	hard		Straight line	6.2223	5.05582	PDmin	R	6.2223	Straight	0.696177
31	preNSAID	slow	soft		Straight line	-8.96995	2.16029	PDmin	L	8.96995	Straight	0.742195
31	preNSAID	fast	soft		Straight line	-11.252	3.24855	PDmin	L	11.252	Straight	0.675541
31	preNSAID	slow	soft	15	Lunge left	-13.1486	2.89077	PDmin	L	13.1486	Inside15	0.766383
31	preNSAID	fast	soft	15	Lunge left	-14.56	3.22658	PDmin	L	14.56	Inside15	0.744018
31	preNSAID	slow	soft	10	Lunge left	-15.3682	2.92371	PDmin	L	15.3682	Inside10	0.796778
31	preNSAID	fast	soft	10	Lunge left	-15.8335	3.11772	PDmin	L	15.8335	Inside10	0.758077
31	preNSAID	slow	soft	15	Lunge right	-10.5624	3.01367	PDmin	L	10.5624	Outside15	0.781563
31	preNSAID	fast	soft	15	Lunge right	-11.4183	3.31145	PDmin	L	11.4183	Outside15	0.7549
31	preNSAID	slow	soft	10	Lunge right	-10.4387	2.57615	PDmin	L	10.4387	Outside10	0.799511
31	preNSAID	fast	soft	10	Lunge right	-13.9266	3.68667	PDmin	L	13.9266	Outside10	0.740364
31	preNSAID	fast	hard		Straight line	-13.8387	3.71925	PDmin	L	13.8387	Straight	0.663725
31	preNSAID	slow	hard		Straight line	-15.3247	2.62917	PDmin	L	15.3247	Straight	0.728889
31	preNSAID	fast	hard	10	Lunge left	-13.7799	3.99496	PDmin	L	13.7799	Inside10	0.734995
31	preNSAID	slow	hard	10	Lunge left	-19.188	3.94202	PDmin	L	19.188	Inside10	0.741176
31	preNSAID	slow	hard	10	Lunge right	-13.4411	3.32821	PDmin	L	13.4411	Outside10	0.7884
31	preNSAID	fast	hard	10	Lunge right	-15.5776	2.28266	PDmin	L	15.5776	Outside10	0.768571
32	preplacebo	slow	hard	10	Lunge left	-4.58433	2.37012	PDmin	R	-4.58433	Outside10	0.810658
32	preplacebo	fast	hard	10	Lunge left	-4.86933	3.08998	PDmin	R	-4.86933	Outside10	0.768902
32	preplacebo	slow	hard	10	Lunge right	12.075	2.51773	PDmin	R	12.075	Inside10	0.787386
32	preplacebo	fast	hard	10	Lunge right	13.6165	2.69034	PDmin	R	13.6165	Inside10	0.777738
32	preplacebo	slow	hard		Straight line	3.33574	3.55775	PDmin	R	3.33574	Straight	0.753648
32	preplacebo	fast	hard		Straight line	4.43151	4.38044	PDmin	R	4.43151	Straight	0.678793
32	preplacebo	slow	soft	15	Lunge left	-2.82194	2.43721	PDmin	R	-2.82194	Outside15	0.771905
32	preplacebo	fast	soft	15	Lunge left	-5.23748	2.82304	PDmin	R	-5.23748	Outside15	0.760976
32	preplacebo	slow	soft	10	Lunge left	-1.99347	2.06073	PDmin	R	-1.99347	Outside10	0.79439
32	preplacebo	fast	soft	10	Lunge left	-3.49078	2.6041	PDmin	R	-3.49078	Outside10	0.785217
32	preplacebo	slow	soft	15	Lunge right	10.1044	2.28089	PDmin	R	10.1044	Inside15	0.79341
32	preplacebo	fast	soft	15	Lunge right	14.872	2.30267	PDmin	R	14.872	Inside15	0.770357
32	preplacebo	slow	soft	10	Lunge right	11.7166	4.94274	PDmin	R	11.7166	Inside10	0.79973
32	preplacebo	fast	soft	10	Lunge right	13.7629	2.59298	PDmin	R	13.7629	Inside10	0.792442
32	preplacebo	slow	soft		Straight line	2.43485	2.2696	PDmin	R	2.43485	Straight	0.77
32	preplacebo	fast	soft		Straight line	2.02943	3.03798	PDmin	R	2.02943	Straight	0.710294
33	placebo	slow	soft	15	Lunge right	16.3	3.31812	PDmin	R	16.3	Inside15	0.754656
33	placebo	fast	soft	15	Lunge right	14.4597	3.02229	PDmin	R	14.4597	Inside15	0.750168
33	placebo	slow	soft	10	Lunge right	13.0575	2.40802	PDmin	R	13.0575	Inside10	0.802872
33	placebo	fast	soft	10	Lunge right	12.7738	3.05423	PDmin	R	12.7738	Inside10	0.7838
33	placebo	slow	soft	15	Lunge left	1.72766	2.93528	PDmin	R	1.72766	Outside15	0.771275
33	placebo	fast	soft	15	Lunge left	2.3428	2.64179	PDmin	R	2.3428	Outside15	0.754792
33	placebo	fast	soft	10	Lunge left	2.09282	2.57478	PDmin	R	2.09282	Outside10	0.772083
33	placebo	slow	soft	10	Lunge left	0.334388	3.11797	PDmin	R	0.334388	Outside10	0.7753
33	placebo	fast	soft		Straight line	7.90333	3.59862	PDmin	R	7.90333	Straight	0.708146
33	placebo	slow	soft		Straight line	9.91217	3.70629	PDmin	R	9.91217	Straight	0.722702
33	placebo	fast	hard		Straight line	9.72065	3.8651	PDmin	R	9.72065	Straight	0.743658
33	placebo	slow	hard		Straight line	7.72381	2.19099	PDmin	R	7.72381	Straight	0.75093
34	preNSAID	slow	hard	10	Lunge left	-4.70531	2.75155	PDmin	L	4.70531	Inside10	0.854625
34	preNSAID	fast	hard	10	Lunge left	-3.59997	3.38551	PDmin	L	3.59997	Inside10	0.811977
34	preNSAID	slow	hard	10	Lunge right	-1.80336	1.69566	PDmin	L	1.80336	Outside10	0.851585
34	preNSAID	fast	hard	10	Lunge right	-1.23322	2.74226	PDmin	L	1.23322	Outside10	0.8045
34	preNSAID	slow	hard		Straight line	-4.50322	2.40209	PDmin	L	4.50322	Straight	0.831443
34	preNSAID	fast	hard		Straight line	-4.14285	3.76332	PDmin	L	4.14285	Straight	0.779048
34	preNSAID	slow	soft		Straight line	-4.63707	1.59248	PDmin	L	4.63707	Straight	0.803287
34	preNSAID	fast	soft		Straight line	-2.99422	1.72594	PDmin	L	2.99422	Straight	0.781333
34	preNSAID	slow	soft	15	Lunge right	-3.53429	2.24232	PDmin	L	3.53429	Outside15	0.81975
34	preNSAID	fast	soft	15	Lunge right	-5.02413	2.20242	PDmin	L	5.02413	Outside15	0.817308
34	preNSAID	slow	soft	10	Lunge right	-2.41974	1.77343	PDmin	L	2.41974	Outside10	0.835465
34	preNSAID	fast	soft	10	Lunge right	-5.07872	2.23634	PDmin	L	5.07872	Outside10	0.811707
34	preNSAID	fast	soft	15	Lunge left	-6.826	2.80535	PDmin	L	6.826	Inside15	0.8025
34	preNSAID	slow	soft	15	Lunge left	-5.83697	2.99795	PDmin	L	5.83697	Inside15	0.817375
34	preNSAID	slow	soft	10	Lunge left	-6.01632	2.2029	PDmin	L	6.01632	Inside10	0.828023
34	preNSAID	fast	soft	10	Lunge left	-4.70926	1.84538	PDmin	L	4.70926	Inside10	0.807381
35	placebo	fast	hard		Straight line	-8.15	3.38	PDmin	L	8.15	Straight	0.621118
35	placebo	slow	hard		Straight line	-7.74	3.15	PDmin	L	7.74	Straight	0.628931
35	placebo	fast	hard	10	Lunge right	8.05	4.03	PDmin	L	-8.05	Outside10	0.689655
35	placebo	slow	hard	10	Lunge right	6.44	2.09	PDmin	L	-6.44	Outside10	0.714286
35	placebo	fast	hard	10	Lunge left	-19.01	3.02	PDmin	L	19.01	Inside10	0.657895
35	placebo	slow	hard	10	Lunge left	-17.85	3.19	PDmin	L	17.85	Inside10	0.735294
35	placebo	fast	soft		Straight line	-7.65	3.43	PDmin	L	7.65	Straight	0.641026
35	placebo	slow	soft		Straight line	-7.36	2.7	PDmin	L	7.36	Straight	0.649351
35	placebo	fast	soft	15	Lunge right	7.3	2.62	PDmin	L	-7.3	Outside15	0.645161
35	placebo	slow	soft	15	Lunge right	3.51	2.28	PDmin	L	-3.51	Outside15	0.740741
35	placebo	slow	soft	10	Lunge right	5.85	2.14	PDmin	L	-5.85	Outside10	0.775194
35	placebo	fast	soft	10	Lunge right	6.3	2.19	PDmin	L	-6.3	Outside10	0.714286
35	placebo	slow	soft	15	Lunge left	-14.34	2.49	PDmin	L	14.34	Inside15	0.719424
35	placebo	fast	soft	15	Lunge left	-17.21	2.45	PDmin	L	17.21	Inside15	0.689655
35	placebo	fast	soft	10	Lunge left	-16.05	1.88	PDmin	L	16.05	Inside10	0.684932
35	placebo	slow	soft	10	Lunge left	-14.2	2.6	PDmin	L	14.2	Inside10	0.763359
36	preplacebo	slow	soft		Straight line	23.8016	3.10319	PDmin	R	23.8016	Straight	0.67
36	preplacebo	fast	soft		Straight line	23.7749	5.34132	PDmin	R	23.7749	Straight	0.645454
36	preplacebo	slow	soft	15	Lunge right	25.5089	4.14748	PDmin	R	25.5089	Inside15	0.7393
36	preplacebo	fast	soft	15	Lunge right	25.6063	4.89512	PDmin	R	25.6063	Inside15	0.729717
36	preplacebo	fast	soft	10	Lunge right	24.6978	3.93192	PDmin	R	24.6978	Inside10	0.7288
36	preplacebo	slow	soft	10	Lunge right	27.1248	3.13105	PDmin	R	27.1248	Inside10	0.733302
36	preplacebo	fast	soft	15	Lunge left	14.528	5.31362	PDmin	R	14.528	Outside15	0.662548
36	preplacebo	slow	soft	15	Lunge left	16.7211	4.72781	PDmin	R	16.7211	Outside15	0.681198
36	preplacebo	slow	soft	10	Lunge left	18.7924	3.06038	PDmin	R	18.7924	Outside10	0.732594
36	preplacebo	fast	soft	10	Lunge left	14.2211	7.50694	PDmin	R	14.2211	Outside10	0.67427
36	preplacebo	slow	hard	10	Lunge left	19.8286	4.66246	PDmin	R	19.8286	Outside10	0.75878
36	preplacebo	fast	hard	10	Lunge left	20.1987	4.6563	PDmin	R	20.1987	Outside10	0.702403
36	preplacebo	slow	hard	10	Lunge right	21.9115	6.97817	PDmin	R	21.9115	Inside10	0.730865
36	preplacebo	fast	hard	10	Lunge right	22.3096	6.36932	PDmin	R	22.3096	Inside10	0.718727
36	preplacebo	slow	hard		Straight line	23.0811	3.81161	PDmin	R	23.0811	Straight	0.694729
36	preplacebo	fast	hard		Straight line	23.5728	4.63588	PDmin	R	23.5728	Straight	0.631937
37	preplacebo	slow	hard	10	Lunge left	-5.95839	3.02939	PDmin	L	5.95839	Inside10	0.758636
37	preplacebo	fast	hard	10	Lunge left	-8.48998	3.69747	PDmin	L	8.48998	Inside10	0.757857
37	preplacebo	slow	hard	10	Lunge right	0.287461	2.94383	PDmin	L	-0.287461	Outside10	0.790132
37	preplacebo	fast	hard	10	Lunge right	0.675381	4.12046	PDmin	L	-0.675381	Outside10	0.752949
37	preplacebo	slow	hard		Straight line	-5.09987	2.3917	PDmin	L	5.09987	Straight	0.759651
37	preplacebo	slow	soft	15	Lunge right	1.86743	1.9663	PDmin	L	-1.86743	Outside15	0.823837
37	preplacebo	fast	hard		Straight line	-5.49911	4.17802	PDmin	L	5.49911	Straight	0.693077
37	preplacebo	fast	soft	15	Lunge right	1.88116	2.00822	PDmin	L	-1.88116	Outside15	0.78081
37	preplacebo	slow	soft	10	Lunge right	1.78687	1.56165	PDmin	L	-1.78687	Outside10	0.834714
37	preplacebo	fast	soft	10	Lunge right	3.1603	1.99621	PDmin	L	-3.1603	Outside10	0.816579
37	preplacebo	slow	soft	15	Lunge left	-7.08481	1.97812	PDmin	L	7.08481	Inside15	0.818333
37	preplacebo	fast	soft	15	Lunge left	-7.10248	1.96204	PDmin	L	7.10248	Inside15	0.789057
37	preplacebo	slow	soft	10	Lunge left	-5.79899	1.58578	PDmin	L	5.79899	Inside10	0.82875
37	preplacebo	fast	soft	10	Lunge left	-6.68084	2.75071	PDmin	L	6.68084	Inside10	0.789872
37	preplacebo	slow	soft		Straight line	-2.38749	2.84769	PDmin	L	2.38749	Straight	0.776364
37	preplacebo	fast	soft		Straight line	-4.89094	2.85024	PDmin	L	4.89094	Straight	0.7164
38	preNSAID	slow	hard		Straight line	5.2803	2.2405	PDmin	R	5.2803	Straight	0.777778
38	preNSAID	fast	hard		Straight line	5.96011	2.87433	PDmin	R	5.96011	Straight	0.733947
38	preNSAID	slow	hard	10	Lunge left	-0.519104	1.73332	PDmin	R	-0.519104	Outside10	0.834737
38	preNSAID	fast	hard	10	Lunge left	4.25905	4.9723	PDmin	R	4.25905	Outside10	0.760515
38	preNSAID	fast	hard	10	Lunge right	5.3082	2.52397	PDmin	R	5.3082	Inside10	0.770517
38	preNSAID	slow	hard	10	Lunge right	3.33381	2.69958	PDmin	R	3.33381	Inside10	0.77111
38	preNSAID	slow	soft		Straight line	4.48689	2.74261	PDmin	R	4.48689	Straight	0.807976
38	preNSAID	fast	soft		Straight line	6.75928	3.09993	PDmin	R	6.75928	Straight	0.745946
38	preNSAID	slow	soft	15	Lunge left	2.45527	2.72831	PDmin	R	2.45527	Outside15	0.799932
38	preNSAID	fast	soft	15	Lunge left	10.6619	3.24464	PDmin	R	10.6619	Outside15	0.751538
38	preNSAID	slow	soft	10	Lunge left	2.53557	2.063	PDmin	R	2.53557	Outside10	0.801329
38	preNSAID	fast	soft	10	Lunge left	3.71079	3.2408	PDmin	R	3.71079	Outside10	0.796491
38	preNSAID	slow	soft	15	Lunge right	4.78236	1.87679	PDmin	R	4.78236	Inside15	0.807297
38	preNSAID	fast	soft	15	Lunge right	5.06652	2.41388	PDmin	R	5.06652	Inside15	0.785224
38	preNSAID	slow	soft	10	Lunge right	4.33848	1.66943	PDmin	R	4.33848	Inside10	0.826667
38	preNSAID	fast	soft	10	Lunge right	3.17326	2.67869	PDmin	R	3.17326	Inside10	0.738356
39	preplacebo	slow	soft	15	Lunge left	5.09491	1.63011	PDmin	R	5.09491	Outside15	0.816667
39	preplacebo	fast	soft	15	Lunge left	4.8853	2.03812	PDmin	R	4.8853	Outside15	0.779273
39	preplacebo	slow	soft	10	Lunge left	4.5544	1.75434	PDmin	R	4.5544	Outside10	0.8485
39	preplacebo	fast	soft	10	Lunge left	5.09303	2.46296	PDmin	R	5.09303	Outside10	0.795769
39	preplacebo	slow	soft	15	Lunge right	5.76727	2.55833	PDmin	R	5.76727	Inside15	0.806038
39	preplacebo	fast	soft	15	Lunge right	4.61187	1.76041	PDmin	R	4.61187	Inside15	0.781455
39	preplacebo	slow	soft	10	Lunge right	5.69829	1.48509	PDmin	R	5.69829	Inside10	0.850729
39	preplacebo	fast	soft	10	Lunge right	1.53709	2.85294	PDmin	R	1.53709	Inside10	0.79037
39	preplacebo	slow	soft		Straight line	5.23731	1.61829	PDmin	R	5.23731	Straight	0.829592
39	preplacebo	fast	soft		Straight line	3.73433	1.88565	PDmin	R	3.73433	Straight	0.736977
39	preplacebo	slow	hard		Straight line	5.13569	2.36384	PDmin	R	5.13569	Straight	0.795125
39	preplacebo	fast	hard		Straight line	4.02294	2.85539	PDmin	R	4.02294	Straight	0.741511
39	preplacebo	slow	hard	10	Lunge right	4.38339	2.99875	PDmin	R	4.38339	Inside10	0.851327
39	preplacebo	fast	hard	10	Lunge right	-1.84732	2.85695	PDmin	R	-1.84732	Inside10	0.818361
39	preplacebo	slow	hard	10	Lunge left	6.50823	2.14761	PDmin	R	6.50823	Outside10	0.842604
39	preplacebo	fast	hard	10	Lunge left	9.84376	3.30233	PDmin	R	9.84376	Outside10	0.819537

## Sheet: PDmax
Horse_ID	treatment	Speed	surface	circle_diameter (m)	Trial	PDmax Mean (mm)	PDmax SD	Model	Baseline_asymmetry	PDmax_Norm (mm)	Direction	Stride duration (s)
1	preplacebo	slow	hard		Straight line	-3.44131	2.71379	PDmax	L	3.44131	Straight	0.691304
1	preplacebo	fast	hard		Straight line	-6.64884	3.80542	PDmax	L	6.64884	Straight	0.62
1	preplacebo	slow	hard	10	Lunge left	-0.202758	2.08452	PDmax	L	0.202758	Inside10	0.722449
1	preplacebo	fast	hard	10	Lunge left	-0.191301	3.67528	PDmax	L	0.191301	Inside10	0.664706
1	preplacebo	slow	hard	10	Lunge right	-8.7991	3.10437	PDmax	L	8.7991	Outside10	0.694904
1	preplacebo	fast	hard	10	Lunge right	-7.91763	3.32409	PDmax	L	7.91763	Outside10	0.6688
1	preplacebo	slow	soft		Straight line	-1.74751	1.78338	PDmax	L	1.74751	Straight	0.708868
1	preplacebo	fast	soft		Straight line	-1.85025	2.13069	PDmax	L	1.85025	Straight	0.684999
1	preplacebo	slow	soft	15	Lunge left	-1.6162	3.40064	PDmax	L	1.6162	Inside15	0.721735
1	preplacebo	fast	soft	15	Lunge left	-3.36611	2.17363	PDmax	L	3.36611	Inside15	0.6777
1	preplacebo	slow	soft	10	Lunge left	-1.62601	2.31974	PDmax	L	1.62601	Inside10	0.713587
1	preplacebo	fast	soft	10	Lunge left	-0.619554	1.92533	PDmax	L	0.619554	Inside10	0.6787
1	preplacebo	slow	soft	15	Lunge right	-1.65025	2.2319	PDmax	L	1.65025	Outside15	0.707234
1	preplacebo	fast	soft	15	Lunge right	-2.12439	2.97525	PDmax	L	2.12439	Outside15	0.665104
1	preplacebo	slow	soft	10	Lunge right	-2.32718	2.47151	PDmax	L	2.32718	Outside10	0.696979
1	preplacebo	fast	soft	10	Lunge right	-4.63029	3.10449	PDmax	L	4.63029	Outside10	0.670686
2	placebo	slow	soft	15	Lunge left	5.5181	2.38757	PDmax	R	5.5181	Outside15	0.816757
2	placebo	fast	soft	15	Lunge left	6.28999	2.05619	PDmax	R	6.28999	Outside15	0.812568
2	placebo	slow	soft	10	Lunge left	4.06037	2.56122	PDmax	R	4.06037	Outside10	0.865
2	placebo	fast	soft	10	Lunge left	5.77638	2.68778	PDmax	R	5.77638	Outside10	0.83234
2	placebo	fast	soft	15	Lunge right	3.08964	2.90328	PDmax	R	3.08964	Inside15	0.784479
2	placebo	slow	soft	15	Lunge right	3.54242	3.53592	PDmax	R	3.54242	Inside15	0.790263
2	placebo	slow	soft	10	Lunge right	3.45272	1.85871	PDmax	R	3.45272	Inside10	0.855286
2	placebo	fast	soft	10	Lunge right	3.2507	2.72477	PDmax	R	3.2507	Inside10	0.783462
2	placebo	slow	soft		Straight line	3.98661	3.24537	PDmax	R	3.98661	Straight	0.789266
2	placebo	slow	hard	10	Lunge left	3.92903	1.82656	PDmax	R	3.92903	Outside10	0.853919
2	placebo	fast	soft		Straight line	1.80718	3.59306	PDmax	R	1.80718	Straight	0.728547
2	placebo	fast	hard	10	Lunge left	4.184	2.16214	PDmax	R	4.184	Outside10	0.802568
2	placebo	slow	hard	10	Lunge right	5.43823	1.66723	PDmax	R	5.43823	Inside10	0.834444
2	placebo	fast	hard	10	Lunge right	6.33521	3.08405	PDmax	R	6.33521	Inside10	0.782973
2	placebo	slow	hard		Straight line	6.65764	1.68358	PDmax	R	6.65764	Straight	0.752209
2	placebo	fast	hard		Straight line	4.10612	3.34765	PDmax	R	4.10612	Straight	0.686053
3	preNSAID	fast	soft		Straight line	-2.53322	1.71815	PDmax	L	2.53322	Straight	0.772725
3	preNSAID	slow	soft		Straight line	-3.5075	1.31059	PDmax	L	3.5075	Straight	0.780001
3	preNSAID	fast	soft	15	Lunge right	-2.5925	0.852257	PDmax	L	2.5925	Outside15	0.843502
3	preNSAID	slow	soft	15	Lunge right	-1.41968	0.909968	PDmax	L	1.41968	Outside15	0.883023
3	preNSAID	slow	soft	10	Lunge right	-3.51604	0.886594	PDmax	L	3.51604	Outside10	0.903026
3	preNSAID	fast	soft	10	Lunge right	-2.15994	1.28091	PDmax	L	2.15994	Outside10	0.894265
3	preNSAID	slow	soft	15	Lunge left	-0.75663	1.07632	PDmax	L	0.75663	Inside15	0.882317
3	preNSAID	fast	soft	15	Lunge left	-1.42152	1.88167	PDmax	L	1.42152	Inside15	0.881098
3	preNSAID	fast	soft	10	Lunge left	0.518325	0.904741	PDmax	L	-0.518325	Inside10	0.864989
3	preNSAID	slow	soft	10	Lunge left	-0.393175	1.72062	PDmax	L	0.393175	Inside10	0.891795
3	preNSAID	fast	hard		Straight line	-5.36269	2.34536	PDmax	L	5.36269	Straight	0.776971
3	preNSAID	slow	hard		Straight line	-3.90936	3.7893	PDmax	L	3.90936	Straight	0.784902
3	preNSAID	slow	hard	10	Lunge right	-0.753148	1.52243	PDmax	L	0.753148	Outside10	0.905405
3	preNSAID	fast	hard	10	Lunge right	-0.651191	2.26461	PDmax	L	0.651191	Outside10	0.900132
3	preNSAID	slow	hard	10	Lunge left	-1.92146	1.61895	PDmax	L	1.92146	Inside10	0.88
3	preNSAID	fast	hard	10	Lunge left	-1.83428	2.07858	PDmax	L	1.83428	Inside10	0.863784
4	placebo	slow	hard		Straight line	-5.19783	3.03261	PDmax	L	5.19783	Straight	0.752
4	placebo	fast	hard		Straight line	-3.86862	3.09859	PDmax	L	3.86862	Straight	0.678029
4	placebo	slow	hard	10	Lunge left	-5.19319	3.21135	PDmax	L	5.19319	Inside10	0.803837
4	placebo	fast	hard	10	Lunge left	-3.30924	3.37913	PDmax	L	3.30924	Inside10	0.724712
4	placebo	slow	hard	10	Lunge right	-1.81839	2.2546	PDmax	L	1.81839	Outside10	0.798
4	placebo	fast	hard	10	Lunge right	-2.71439	3.35713	PDmax	L	2.71439	Outside10	0.710093
4	placebo	slow	soft	15	Lunge left	-3.5319	2.01657	PDmax	L	3.5319	Inside15	0.790778
4	placebo	fast	soft	15	Lunge left	-2.66481	2.0037	PDmax	L	2.66481	Inside15	0.771304
4	placebo	slow	soft	10	Lunge left	-2.58973	2.35024	PDmax	L	2.58973	Inside10	0.825897
4	placebo	fast	soft	10	Lunge left	-3.34186	2.43601	PDmax	L	3.34186	Inside10	0.77087
4	placebo	slow	soft	15	Lunge right	-5.31447	2.40068	PDmax	L	5.31447	Outside15	0.783509
4	placebo	fast	soft	15	Lunge right	-5.0641	1.8848	PDmax	L	5.0641	Outside15	0.742059
4	placebo	slow	soft	10	Lunge right	-5.24779	2.25653	PDmax	L	5.24779	Outside10	0.811829
4	placebo	fast	soft	10	Lunge right	-4.28446	2.60023	PDmax	L	4.28446	Outside10	0.7492
4	placebo	slow	soft		Straight line	-5.35316	4.88398	PDmax	L	5.35316	Straight	0.777208
4	placebo	fast	soft		Straight line	-4.28912	2.47712	PDmax	L	4.28912	Straight	0.718878
5	preplacebo	slow	soft		Straight line	-5.39978	1.51418	PDmax	L	5.39978	Straight	0.738331
5	preplacebo	fast	soft		Straight line	-7.09882	1.55316	PDmax	L	7.09882	Straight	0.70125
5	preplacebo	slow	soft	15	Lunge left	-4.64621	1.71847	PDmax	L	4.64621	Inside15	0.790213
5	preplacebo	fast	soft	15	Lunge left	-5.21993	2.36111	PDmax	L	5.21993	Inside15	0.769583
5	preplacebo	slow	soft	10	Lunge left	-5.38159	2.12531	PDmax	L	5.38159	Inside10	0.8175
5	preplacebo	fast	soft	10	Lunge left	-4.78004	2.03693	PDmax	L	4.78004	Inside10	0.757588
5	preplacebo	slow	soft	15	Lunge right	-6.51443	1.98815	PDmax	L	6.51443	Outside15	0.814694
5	preplacebo	fast	soft	15	Lunge right	-7.0427	2.18871	PDmax	L	7.0427	Outside15	0.7435
5	preplacebo	slow	soft	10	Lunge right	-6.16998	1.66585	PDmax	L	6.16998	Outside10	0.814457
5	preplacebo	fast	soft	10	Lunge right	-6.76885	2.62479	PDmax	L	6.76885	Outside10	0.758776
5	preplacebo	slow	hard		Straight line	-5.40758	2.01081	PDmax	L	5.40758	Straight	0.742826
5	preplacebo	fast	hard		Straight line	-6.01285	2.60809	PDmax	L	6.01285	Straight	0.686787
5	preplacebo	slow	hard	10	Lunge right	-6.68878	2.56608	PDmax	L	6.68878	Outside10	0.78413
5	preplacebo	fast	hard	10	Lunge right	-6.89568	2.19819	PDmax	L	6.89568	Outside10	0.742059
5	preplacebo	slow	hard	10	Lunge left	-4.21738	2.42087	PDmax	L	4.21738	Inside10	0.798936
5	preplacebo	fast	hard	10	Lunge left	-4.64935	1.99757	PDmax	L	4.64935	Inside10	0.7431
6	preplacebo	fast	soft	15	Lunge right	7.03588	3.66326	PDmax	R	7.03588	Inside15	0.798298
6	preplacebo	slow	soft	10	Lunge right	5.59575	2.83424	PDmax	R	5.59575	Inside10	0.810851
6	preplacebo	fast	soft	10	Lunge right	5.89462	2.9324	PDmax	R	5.89462	Inside10	0.795745
6	preplacebo	slow	soft		Straight line	4.57889	2.8156	PDmax	R	4.57889	Straight	0.757208
6	preplacebo	fast	soft		Straight line	6.60819	5.00939	PDmax	R	6.60819	Straight	0.715882
6	preplacebo	fast	hard	10	Lunge left	-0.206523	2.80042	PDmax	R	-0.206523	Outside10	0.796179
6	preplacebo	slow	hard	10	Lunge left	-0.497263	2.82905	PDmax	R	-0.497263	Outside10	0.798061
6	preplacebo	slow	hard	10	Lunge right	5.14332	3.00297	PDmax	R	5.14332	Inside10	0.779333
6	preplacebo	fast	hard	10	Lunge right	5.93371	2.87599	PDmax	R	5.93371	Inside10	0.775999
6	preplacebo	slow	hard		Straight line	5.09918	3.37792	PDmax	R	5.09918	Straight	0.7516
6	preplacebo	fast	hard		Straight line	5.21352	3.42069	PDmax	R	5.21352	Straight	0.712222
6	preplacebo	slow	soft	15	Lunge left	1.4598	3.03443	PDmax	R	1.4598	Outside15	0.80766
6	preplacebo	fast	soft	15	Lunge left	2.585	2.68301	PDmax	R	2.585	Outside15	0.792391
6	preplacebo	slow	soft	10	Lunge left	1.96394	2.49194	PDmax	R	1.96394	Outside10	0.8225
6	preplacebo	fast	soft	10	Lunge left	2.80556	2.67483	PDmax	R	2.80556	Outside10	0.756588
6	preplacebo	slow	soft	15	Lunge right	6.06995	2.45185	PDmax	R	6.06995	Inside15	0.8
7	placebo	fast	soft		Straight line	9.03196	2.20076	PDmax	R	9.03196	Straight	0.692667
7	placebo	slow	soft		Straight line	8.34256	4.09296	PDmax	R	8.34256	Straight	0.720968
7	placebo	slow	soft	15	Lunge right	5.46103	3.1852	PDmax	R	5.46103	Inside15	0.82625
7	placebo	fast	soft	15	Lunge right	5.90918	2.07476	PDmax	R	5.90918	Inside15	0.799167
7	placebo	slow	soft	10	Lunge right	4.01981	1.2995	PDmax	R	4.01981	Inside10	0.841795
7	placebo	fast	soft	10	Lunge right	6.06297	2.34189	PDmax	R	6.06297	Inside10	0.800357
7	placebo	slow	soft	15	Lunge left	4.80968	1.73297	PDmax	R	4.80968	Outside15	0.804286
7	placebo	fast	soft	15	Lunge left	3.10458	2.23383	PDmax	R	3.10458	Outside15	0.78119
7	placebo	slow	soft	10	Lunge left	4.47048	1.53369	PDmax	R	4.47048	Outside10	0.7995
7	placebo	fast	soft	10	Lunge left	3.90229	2.17646	PDmax	R	3.90229	Outside10	0.77619
7	placebo	slow	hard		Straight line	7.42245	4.89052	PDmax	R	7.42245	Straight	0.78409
7	placebo	fast	hard		Straight line	7.16711	4.56552	PDmax	R	7.16711	Straight	0.72671
7	placebo	slow	hard	10	Lunge left	4.02798	2.23426	PDmax	R	4.02798	Outside10	0.788264
7	placebo	fast	hard	10	Lunge left	2.8837	3.06575	PDmax	R	2.8837	Outside10	0.773162
7	placebo	slow	hard	10	Lunge right	4.68413	2.19413	PDmax	R	4.68413	Inside10	0.856711
7	placebo	fast	hard	10	Lunge right	7.67914	3.56989	PDmax	R	7.67914	Inside10	0.801667
8	placebo	slow	soft	15	Lunge right	-0.82136	2.79817	PDmax	L	0.82136	Outside15	0.812875
8	placebo	fast	soft	15	Lunge right	-3.47254	2.68508	PDmax	L	3.47254	Outside15	0.802093
8	placebo	slow	soft	10	Lunge right	-1.83173	2.47065	PDmax	L	1.83173	Outside10	0.815976
8	placebo	fast	soft	10	Lunge right	-3.8812	2.54039	PDmax	L	3.8812	Outside10	0.798415
8	placebo	fast	soft	15	Lunge left	-2.4055	2.67586	PDmax	L	2.4055	Inside15	0.814
8	placebo	slow	soft	15	Lunge left	-1.98578	3.19729	PDmax	L	1.98578	Inside15	0.816341
8	placebo	fast	soft	10	Lunge left	-2.53099	2.03772	PDmax	L	2.53099	Inside10	0.779855
8	placebo	slow	soft	10	Lunge left	-0.632981	2.35191	PDmax	L	0.632981	Inside10	0.821512
8	placebo	slow	soft		Straight line	-1.35432	3.99433	PDmax	L	1.35432	Straight	0.784518
8	placebo	fast	soft		Straight line	-1.38902	3.49537	PDmax	L	1.38902	Straight	0.680257
8	placebo	slow	hard	10	Lunge right	-0.351334	3.02164	PDmax	L	0.351334	Outside10	0.78224
8	placebo	fast	hard	10	Lunge right	-2.35284	2.77485	PDmax	L	2.35284	Outside10	0.772125
8	placebo	slow	hard	10	Lunge left	-0.850965	5.62663	PDmax	L	0.850965	Inside10	0.821111
8	placebo	fast	hard	10	Lunge left	-1.18762	3.25568	PDmax	L	1.18762	Inside10	0.745769
8	placebo	slow	hard		Straight line	-3.2188	2.88028	PDmax	L	3.2188	Straight	0.767544
8	placebo	fast	hard		Straight line	-1.68439	3.76541	PDmax	L	1.68439	Straight	0.743019
9	preNSAID	slow	hard	10	Lunge right	-3.17453	1.8998	PDmax	L	3.17453	Outside10	0.788846
9	preNSAID	fast	hard	10	Lunge right	-2.16348	3.5377	PDmax	L	2.16348	Outside10	0.750926
9	preNSAID	fast	hard	10	Lunge left	-2.49447	3.81561	PDmax	L	2.49447	Inside10	0.738163
9	preNSAID	slow	hard	10	Lunge left	-2.28148	3.16118	PDmax	L	2.28148	Inside10	0.741385
9	preNSAID	slow	hard		Straight line	-4.56628	2.37211	PDmax	L	4.56628	Straight	0.706667
9	preNSAID	fast	hard		Straight line	-2.33358	2.75507	PDmax	L	2.33358	Straight	0.671892
9	preNSAID	slow	soft		Straight line	-5.41458	1.74396	PDmax	L	5.41458	Straight	0.738571
9	preNSAID	fast	soft		Straight line	-2.10727	2.5427	PDmax	L	2.10727	Straight	0.694583
9	preNSAID	fast	soft	15	Lunge left	-5.15019	2.33761	PDmax	L	5.15019	Inside15	0.732711
9	preNSAID	slow	soft	15	Lunge left	-1.98766	3.73446	PDmax	L	1.98766	Inside15	0.7745
9	preNSAID	slow	soft	10	Lunge left	-2.04322	2.06642	PDmax	L	2.04322	Inside10	0.834545
9	preNSAID	fast	soft	10	Lunge left	-3.85887	2.298	PDmax	L	3.85887	Inside10	0.784255
9	preNSAID	slow	soft	15	Lunge right	-4.67604	2.46686	PDmax	L	4.67604	Outside15	0.7963
9	preNSAID	fast	soft	15	Lunge right	-1.95594	2.70412	PDmax	L	1.95594	Outside15	0.793061
9	preNSAID	slow	soft	10	Lunge right	-4.06495	1.60672	PDmax	L	4.06495	Outside10	0.837234
9	preNSAID	fast	soft	10	Lunge right	-1.49514	1.83747	PDmax	L	1.49514	Outside10	0.797083
10	preplacebo	fast	hard		Straight line	5.41606	3.85746	PDmax	R	5.41606	Straight	0.646336
10	preplacebo	slow	soft	15	Lunge left	4.73966	3.12708	PDmax	R	4.73966	Outside15	0.849211
10	preplacebo	fast	soft	15	Lunge left	3.36335	3.11171	PDmax	R	3.36335	Outside15	0.806226
10	preplacebo	slow	soft	10	Lunge left	2.78341	2.08836	PDmax	R	2.78341	Outside10	0.8499
10	preplacebo	fast	soft	10	Lunge left	-0.0838391	2.67444	PDmax	R	-0.0838391	Outside10	0.800472
10	preplacebo	slow	soft	15	Lunge right	6.28527	2.50342	PDmax	R	6.28527	Inside15	0.8385
10	preplacebo	fast	soft	15	Lunge right	3.84649	2.8733	PDmax	R	3.84649	Inside15	0.797353
10	preplacebo	slow	soft	10	Lunge right	4.77398	1.99654	PDmax	R	4.77398	Inside10	0.8501
10	preplacebo	fast	soft	10	Lunge right	3.25716	2.24092	PDmax	R	3.25716	Inside10	0.807574
10	preplacebo	slow	soft		Straight line	3.18751	2.28941	PDmax	R	3.18751	Straight	0.811864
10	preplacebo	fast	soft		Straight line	0.303151	4.08364	PDmax	R	0.303151	Straight	0.756372
10	preplacebo	slow	hard	10	Lunge left	2.28869	2.51759	PDmax	R	2.28869	Outside10	0.834592
10	preplacebo	fast	hard	10	Lunge left	2.16985	4.97443	PDmax	R	2.16985	Outside10	0.622794
10	preplacebo	slow	hard	10	Lunge right	5.64194	3.21074	PDmax	R	5.64194	Inside10	0.732554
10	preplacebo	fast	hard	10	Lunge right	4.68743	3.53257	PDmax	R	4.68743	Inside10	0.719762
10	preplacebo	slow	hard		Straight line	4.01296	3.1377	PDmax	R	4.01296	Straight	0.779837
11	placebo	slow	soft	15	Lunge right	2.20289	2.59788	PDmax	R	2.20289	Inside15	0.712019
11	placebo	fast	soft	15	Lunge right	1.80157	2.12107	PDmax	R	1.80157	Inside15	0.687759
11	placebo	slow	soft	10	Lunge right	3.31518	2.70148	PDmax	R	3.31518	Inside10	0.732208
11	placebo	fast	soft	10	Lunge right	1.9734	3.18173	PDmax	R	1.9734	Inside10	0.701795
11	placebo	slow	soft	15	Lunge left	3.34464	3.21914	PDmax	R	3.34464	Outside15	0.717162
11	placebo	fast	soft	15	Lunge left	0.68128	1.93355	PDmax	R	0.68128	Outside15	0.692575
11	placebo	slow	soft	10	Lunge left	1.23502	2.76727	PDmax	R	1.23502	Outside10	0.715911
11	placebo	fast	soft	10	Lunge left	2.96519	2.51792	PDmax	R	2.96519	Outside10	0.711048
11	placebo	slow	soft		Straight line	1.9098	2.62778	PDmax	R	1.9098	Straight	0.734127
11	placebo	fast	soft		Straight line	0.234503	2.54379	PDmax	R	0.234503	Straight	0.6662
11	placebo	slow	hard	10	Lunge right	3.19848	2.50942	PDmax	R	3.19848	Inside10	0.721132
11	placebo	fast	hard	10	Lunge right	3.25072	3.66239	PDmax	R	3.25072	Inside10	0.673559
11	placebo	slow	hard	10	Lunge left	1.53568	2.38537	PDmax	R	1.53568	Outside10	0.700104
11	placebo	fast	hard	10	Lunge left	2.6799	2.63668	PDmax	R	2.6799	Outside10	0.696826
11	placebo	slow	hard		Straight line	5.84441	2.86564	PDmax	R	5.84441	Straight	0.740196
11	placebo	fast	hard		Straight line	6.82165	3.20662	PDmax	R	6.82165	Straight	0.663816
12	placebo	slow	soft		Straight line	-4.11997	3.04958	PDmax	L	4.11997	Straight	0.736818
12	placebo	fast	soft		Straight line	-7.92677	2.24668	PDmax	L	7.92677	Straight	0.698656
12	placebo	slow	soft	15	Lunge left	-1.9249	2.74979	PDmax	L	1.9249	Inside15	0.792727
12	placebo	fast	soft	15	Lunge left	0.771113	4.20658	PDmax	L	-0.771113	Inside15	0.788723
12	placebo	slow	soft	10	Lunge left	0.109948	2.42275	PDmax	L	-0.109948	Inside10	0.816098
12	placebo	fast	soft	10	Lunge left	0.135583	2.98188	PDmax	L	-0.135583	Inside10	0.767542
12	placebo	slow	soft	15	Lunge right	-0.940812	4.77933	PDmax	L	0.940812	Outside15	0.791667
12	placebo	fast	soft	15	Lunge right	-2.51696	3.3061	PDmax	L	2.51696	Outside15	0.78369
12	placebo	slow	soft	10	Lunge right	-2.47341	2.63655	PDmax	L	2.47341	Outside10	0.801341
12	placebo	fast	soft	10	Lunge right	-4.41021	3.09362	PDmax	L	4.41021	Outside10	0.782273
12	placebo	slow	hard		Straight line	-4.74995	3.03661	PDmax	L	4.74995	Straight	0.719608
12	placebo	fast	hard		Straight line	-4.91909	3.12012	PDmax	L	4.91909	Straight	0.638125
12	placebo	slow	hard	10	Lunge left	1.29622	3.73819	PDmax	L	-1.29622	Inside10	0.784318
12	placebo	fast	hard	10	Lunge left	0.81119	2.45689	PDmax	L	-0.81119	Inside10	0.765833
12	placebo	slow	hard	10	Lunge right	-4.93173	4.55778	PDmax	L	4.93173	Outside10	0.774111
12	placebo	fast	hard	10	Lunge right	-8.00711	3.89084	PDmax	L	8.00711	Outside10	0.745556
13	preNSAID	fast	soft	15	Lunge left	-2.89391	6.12804	PDmax	L	2.89391	Inside15	0.729767
13	preNSAID	slow	soft	15	Lunge left	-2.5967	3.04965	PDmax	L	2.5967	Inside15	0.736216
13	preNSAID	slow	soft	10	Lunge left	-2.84623	1.56209	PDmax	L	2.84623	Inside10	0.745237
13	preNSAID	fast	soft	10	Lunge left	-1.22143	2.21546	PDmax	L	1.22143	Inside10	0.756136
13	preNSAID	fast	soft	15	Lunge right	-7.16998	3.1197	PDmax	L	7.16998	Outside15	0.722495
13	preNSAID	slow	soft	15	Lunge right	-6.67045	3.56142	PDmax	L	6.67045	Outside15	0.759444
13	preNSAID	slow	soft	10	Lunge right	-5.80922	3.66362	PDmax	L	5.80922	Outside10	0.782381
13	preNSAID	fast	soft	10	Lunge right	-5.65118	3.12985	PDmax	L	5.65118	Outside10	0.752979
13	preNSAID	slow	soft		Straight line	-3.79332	2.45776	PDmax	L	3.79332	Straight	0.70396
13	preNSAID	fast	soft		Straight line	-4.81525	3.52387	PDmax	L	4.81525	Straight	0.70143
13	preNSAID	slow	hard	10	Lunge left	-3.69783	2.59388	PDmax	L	3.69783	Inside10	0.730696
13	preNSAID	fast	hard	10	Lunge left	-5.07131	4.29389	PDmax	L	5.07131	Inside10	0.700746
13	preNSAID	slow	hard	10	Lunge right	-5.69426	3.14979	PDmax	L	5.69426	Outside10	0.746744
13	preNSAID	fast	hard	10	Lunge right	-6.49182	3.72369	PDmax	L	6.49182	Outside10	0.734216
13	preNSAID	slow	hard		Straight line	-5.11162	2.96098	PDmax	L	5.11162	Straight	0.722734
13	preNSAID	fast	hard		Straight line	-5.74927	2.92754	PDmax	L	5.74927	Straight	0.683031
14	preplacebo	slow	soft	15	Lunge right	-5.07741	1.76542	PDmax	L	5.07741	Outside15	0.7833
14	preplacebo	fast	soft	15	Lunge right	-5.38925	2.27036	PDmax	L	5.38925	Outside15	0.756525
14	preplacebo	slow	soft	10	Lunge right	-5.55429	2.39917	PDmax	L	5.55429	Outside10	0.792717
14	preplacebo	fast	soft	10	Lunge right	-3.79764	2.53819	PDmax	L	3.79764	Outside10	0.770283
14	preplacebo	slow	soft	15	Lunge left	-4.40344	2.98527	PDmax	L	4.40344	Inside15	0.7681
14	preplacebo	fast	soft	15	Lunge left	-1.47736	3.10664	PDmax	L	1.47736	Inside15	0.762982
14	preplacebo	slow	soft	10	Lunge left	-2.05654	4.13437	PDmax	L	2.05654	Inside10	0.786523
14	preplacebo	fast	soft	10	Lunge left	-3.17431	2.93629	PDmax	L	3.17431	Inside10	0.762766
14	preplacebo	slow	soft		Straight line	-6.70898	2.52505	PDmax	L	6.70898	Straight	0.794644
14	preplacebo	fast	soft		Straight line	-4.15792	3.54592	PDmax	L	4.15792	Straight	0.733333
14	preplacebo	slow	hard	10	Lunge right	-9.04006	3.33904	PDmax	L	9.04006	Outside10	0.784362
14	preplacebo	fast	hard	10	Lunge right	-7.45573	2.45159	PDmax	L	7.45573	Outside10	0.7603
14	preplacebo	slow	hard	10	Lunge left	-2.56393	2.11719	PDmax	L	2.56393	Inside10	0.781705
14	preplacebo	fast	hard	10	Lunge left	-2.2263	2.21662	PDmax	L	2.2263	Inside10	0.764688
14	preplacebo	slow	hard		Straight line	-7.71209	2.34371	PDmax	L	7.71209	Straight	0.760952
14	preplacebo	fast	hard		Straight line	-4.45559	3.01752	PDmax	L	4.45559	Straight	0.719288
15	preNSAID	fast	soft		Straight line	7.55593	2.0324	PDmax	R	7.55593	Straight	0.684268
15	preNSAID	slow	soft	15	Lunge left	-0.5258	2.79988	PDmax	R	-0.5258	Outside15	0.732447
15	preNSAID	fast	soft	15	Lunge left	0.211777	3.69847	PDmax	R	0.211777	Outside15	0.715461
15	preNSAID	slow	soft	10	Lunge left	2.80776	2.31913	PDmax	R	2.80776	Outside10	0.747386
15	preNSAID	fast	soft	10	Lunge left	-1.45367	3.5183	PDmax	R	-1.45367	Outside10	0.720761
15	preNSAID	slow	soft	15	Lunge right	10.6004	1.96707	PDmax	R	10.6004	Inside15	0.727449
15	preNSAID	fast	soft	15	Lunge right	11.6321	3.0405	PDmax	R	11.6321	Inside15	0.702788
15	preNSAID	slow	soft	10	Lunge right	9.24999	2.2194	PDmax	R	9.24999	Inside10	0.754432
15	preNSAID	fast	soft	10	Lunge right	13.641	3.14119	PDmax	R	13.641	Inside10	0.710208
15	preNSAID	slow	hard		Straight line	8.47998	2.65609	PDmax	R	8.47998	Straight	0.731818
15	preNSAID	fast	hard		Straight line	5.90909	4.89273	PDmax	R	5.90909	Straight	0.681923
15	preNSAID	slow	hard	10	Lunge left	-0.0284845	4.45835	PDmax	R	-0.0284845	Outside10	0.742222
15	preNSAID	fast	hard	10	Lunge left	-7.53524	5.99515	PDmax	R	-7.53524	Outside10	0.710208
15	preNSAID	slow	hard	10	Lunge right	9.89404	6.42252	PDmax	R	9.89404	Inside10	0.716413
15	preNSAID	fast	hard	10	Lunge right	12.279	3.90293	PDmax	R	12.279	Inside10	0.699545
15	preNSAID	slow	soft		Straight line	7.34988	2.05157	PDmax	R	7.34988	Straight	0.719166
16	placebo	slow	hard		Straight line	-6.23	2.18	PDmax	L	6.23	Straight	0.70922
16	placebo	fast	hard		Straight line	-3.21	2.86	PDmax	L	3.21	Straight	0.699301
16	placebo	slow	hard	10	Lunge right	-5.27	2.07	PDmax	L	5.27	Outside10	0.775194
16	placebo	fast	hard	10	Lunge right	-1.35	2.95	PDmax	L	1.35	Outside10	0.724638
16	placebo	slow	hard	10	Lunge left	3.44	2.48	PDmax	L	-3.44	Inside10	0.775194
16	placebo	fast	hard	10	Lunge left	-3.17	2.34	PDmax	L	3.17	Inside10	0.719424
16	placebo	slow	soft		Straight line	-2.15	2.63	PDmax	L	2.15	Straight	0.70922
16	placebo	fast	soft		Straight line	-1.73	3.81	PDmax	L	1.73	Straight	0.70922
16	placebo	fast	soft	15	Lunge right	-5.04	2.67	PDmax	L	5.04	Outside15	0.719424
16	placebo	slow	soft	15	Lunge right	-6.94	2.23	PDmax	L	6.94	Outside15	0.787402
16	placebo	fast	soft	10	Lunge right	-4.72	2.02	PDmax	L	4.72	Outside10	0.729927
16	placebo	slow	soft	10	Lunge right	-7.19	1.45	PDmax	L	7.19	Outside10	0.775194
16	placebo	slow	soft	10	Lunge left	-0.39	2.48	PDmax	L	0.39	Inside10	0.793651
16	placebo	fast	soft	10	Lunge left	-4.05	1.65	PDmax	L	4.05	Inside10	0.746269
16	placebo	slow	soft	15	Lunge left	-2.64	1.78	PDmax	L	2.64	Inside15	0.769231
16	placebo	fast	soft	15	Lunge left	-6.19	2.71	PDmax	L	6.19	Inside15	0.75188
17	preplacebo	slow	soft	10	Lunge left	4.12873	2.32154	PDmax		-4.12873	Outside10	0.846863
17	preplacebo	fast	soft	10	Lunge left	6.1166	2.56811	PDmax	R	6.1166	Outside10	0.766811
17	preplacebo	slow	soft	15	Lunge left	5.51973	1.83834	PDmax	R	5.51973	Outside15	0.817889
17	preplacebo	fast	soft	15	Lunge left	5.52412	2.74258	PDmax	R	5.52412	Outside15	0.774904
17	preplacebo	slow	soft	10	Lunge right	3.96687	2.62598	PDmax	R	3.96687	Inside10	0.80875
17	preplacebo	fast	soft	10	Lunge right	4.69016	3.17563	PDmax	R	4.69016	Inside10	0.7693
17	preplacebo	slow	soft	15	Lunge right	2.43312	1.95978	PDmax	R	2.43312	Inside15	0.853083
17	preplacebo	fast	soft	15	Lunge right	4.16305	2.66903	PDmax	R	4.16305	Inside15	0.771327
17	preplacebo	slow	soft		Straight line	4.24589	2.43344	PDmax	R	4.24589	Straight	0.78381
17	preplacebo	fast	soft		Straight line	4.84427	3.2873	PDmax	R	4.84427	Straight	0.708947
17	preplacebo	slow	hard	10	Lunge left	2.64755	2.15768	PDmax	R	2.64755	Outside10	0.773107
17	preplacebo	fast	hard	10	Lunge left	4.79556	3.30248	PDmax	R	4.79556	Outside10	0.74
17	preplacebo	slow	hard	10	Lunge right	4.06334	2.60369	PDmax	R	4.06334	Inside10	0.767619
17	preplacebo	fast	hard	10	Lunge right	9.58955	4.66218	PDmax	R	9.58955	Inside10	0.709792
17	preplacebo	slow	hard		Straight line	3.11614	2.21059	PDmax	R	3.11614	Straight	0.741185
17	preplacebo	fast	hard		Straight line	2.86609	2.34572	PDmax	R	2.86609	Straight	0.717179
18	placebo	slow	hard	10	Lunge right	0.790648	3.14295	PDmax	R	0.790648	Inside10	0.76
18	placebo	fast	hard	10	Lunge right	5.35845	5.92192	PDmax	R	5.35845	Inside10	0.72125
18	placebo	slow	hard	10	Lunge left	7.57775	3.44568	PDmax	R	7.57775	Outside10	0.76525
18	placebo	fast	hard	10	Lunge left	0.732716	4.63325	PDmax	R	0.732716	Outside10	0.694545
18	placebo	slow	hard		Straight line	3.72058	2.80045	PDmax	R	3.72058	Straight	0.7483
18	placebo	fast	hard		Straight line	1.93221	5.45396	PDmax	R	1.93221	Straight	0.701248
18	placebo	slow	soft		Straight line	5.36186	3.01463	PDmax	R	5.36186	Straight	0.720737
18	placebo	fast	soft		Straight line	0.878854	2.85471	PDmax	R	0.878854	Straight	0.717879
18	placebo	slow	soft	15	Lunge left	5.22136	2.12234	PDmax	R	5.22136	Outside15	0.796184
18	placebo	fast	soft	15	Lunge left	3.6625	3.24048	PDmax	R	3.6625	Outside15	0.76175
18	placebo	slow	soft	10	Lunge left	4.27375	2.61537	PDmax	R	4.27375	Outside10	0.801757
18	placebo	fast	soft	10	Lunge left	2.53431	3.05237	PDmax	R	2.53431	Outside10	0.719235
18	placebo	slow	soft	15	Lunge right	0.87288	2.65039	PDmax	R	0.87288	Inside15	0.763659
18	placebo	fast	soft	15	Lunge right	2.75059	2.80572	PDmax	R	2.75059	Inside15	0.73631
18	placebo	slow	soft	10	Lunge right	-1.45443	1.81251	PDmax	R	-1.45443	Inside10	0.8265
18	placebo	fast	soft	10	Lunge right	0.960412	3.98252	PDmax	R	0.960412	Inside10	0.737262
19	placebo	slow	hard	10	Lunge right	1.98639	3.73972	PDmax	R	1.98639	Inside10	0.822051
19	placebo	fast	hard	10	Lunge right	4.89855	3.31721	PDmax	R	4.89855	Inside10	0.780093
19	placebo	slow	hard	10	Lunge left	6.75548	2.88113	PDmax	R	6.75548	Outside10	0.800769
19	placebo	fast	hard	10	Lunge left	6.04156	3.21084	PDmax	R	6.04156	Outside10	0.783293
19	placebo	slow	hard		Straight line	3.51644	2.537	PDmax	R	3.51644	Straight	0.771111
19	placebo	fast	hard		Straight line	0.910141	2.24544	PDmax	R	0.910141	Straight	0.727001
19	placebo	slow	soft		Straight line	1.562	2.38303	PDmax	R	1.562	Straight	0.76
19	placebo	fast	soft		Straight line	-0.117672	2.52633	PDmax	R	-0.117672	Straight	0.726144
19	placebo	slow	soft	15	Lunge right	0.295507	2.26122	PDmax	R	0.295507	Inside15	0.815568
19	placebo	fast	soft	15	Lunge right	4.48084	2.72176	PDmax	R	4.48084	Inside15	0.78125
19	placebo	slow	soft	10	Lunge right	1.71839	1.78574	PDmax	R	1.71839	Inside10	0.812561
19	placebo	fast	soft	10	Lunge right	3.49356	2.19704	PDmax	R	3.49356	Inside10	0.781282
19	placebo	slow	soft	15	Lunge left	6.21623	2.46848	PDmax	R	6.21623	Outside15	0.79
19	placebo	fast	soft	15	Lunge left	3.22692	3.55546	PDmax	R	3.22692	Outside15	0.779048
19	placebo	slow	soft	10	Lunge left	4.31948	3.28046	PDmax	R	4.31948	Outside10	0.807375
19	placebo	fast	soft	10	Lunge left	3.80953	2.83279	PDmax	R	3.80953	Outside10	0.77837
20	placebo	slow	hard	10	Lunge left	-3.76148	4.13454	PDmax	L	3.76148	Inside10	0.7145
20	placebo	fast	hard	10	Lunge left	-1.5884	3.52046	PDmax	L	1.5884	Inside10	0.708673
20	placebo	fast	hard	10	Lunge right	-10.2793	4.08962	PDmax	L	10.2793	Outside10	0.686154
20	placebo	slow	hard	10	Lunge right	-11.0468	3.05666	PDmax	L	11.0468	Outside10	0.6924
20	placebo	slow	hard		Straight line	-5.71686	2.85616	PDmax	L	5.71686	Straight	0.703126
20	placebo	fast	hard		Straight line	-7.15231	2.74034	PDmax	L	7.15231	Straight	0.67449
20	placebo	slow	soft		Straight line	-6.50621	3.51575	PDmax	L	6.50621	Straight	0.703462
20	placebo	fast	soft		Straight line	-5.93004	3.04611	PDmax	L	5.93004	Straight	0.69675
20	placebo	slow	soft	15	Lunge right	-7.49059	2.627	PDmax	L	7.49059	Outside15	0.722857
20	placebo	fast	soft	15	Lunge right	-9.67936	2.73401	PDmax	L	9.67936	Outside15	0.713556
20	placebo	slow	soft	10	Lunge right	-6.3986	2.8207	PDmax	L	6.3986	Outside10	0.756667
20	placebo	fast	soft	10	Lunge right	-6.39473	2.15484	PDmax	L	6.39473	Outside10	0.718068
20	placebo	slow	soft	15	Lunge left	-1.94989	2.8404	PDmax	L	1.94989	Inside15	0.72117
20	placebo	fast	soft	15	Lunge left	-1.81644	2.70504	PDmax	L	1.81644	Inside15	0.703864
20	placebo	slow	soft	10	Lunge left	-1.56476	2.50387	PDmax	L	1.56476	Inside10	0.744773
20	placebo	fast	soft	10	Lunge left	-2.11412	3.16979	PDmax	L	2.11412	Inside10	0.720795
21	placebo	slow	soft		Straight line	-2.89713	3.2894	PDmax	L	2.89713	Straight	0.816974
21	placebo	fast	soft		Straight line	-2.78034	3.02594	PDmax	L	2.78034	Straight	0.786526
21	placebo	slow	hard		Straight line	-5.8256	2.80587	PDmax	L	5.8256	Straight	0.759503
21	placebo	fast	hard		Straight line	-5.55587	4.16039	PDmax	L	5.55587	Straight	0.720681
21	placebo	slow	hard	10	Lunge right	-6.04302	2.33968	PDmax	L	6.04302	Outside10	0.841905
21	placebo	fast	hard	10	Lunge right	-8.49813	5.24915	PDmax	L	8.49813	Outside10	0.828514
21	placebo	slow	hard	10	Lunge left	-0.823468	3.94237	PDmax	L	0.823468	Inside10	0.85125
21	placebo	fast	hard	10	Lunge left	-2.18971	3.04917	PDmax	L	2.18971	Inside10	0.825556
21	placebo	slow	soft	15	Lunge left	-1.77009	2.33576	PDmax	L	1.77009	Inside15	0.825263
21	placebo	fast	soft	15	Lunge left	-2.45373	2.19734	PDmax	L	2.45373	Inside15	0.820526
21	placebo	slow	soft	10	Lunge left	0.103667	2.64429	PDmax	L	-0.103667	Inside10	0.843611
21	placebo	fast	soft	10	Lunge left	-2.29187	1.84758	PDmax	L	2.29187	Inside10	0.816447
21	placebo	slow	soft	15	Lunge right	-6.8351	2.74401	PDmax	L	6.8351	Outside15	0.817105
21	placebo	fast	soft	15	Lunge right	-7.33887	2.94534	PDmax	L	7.33887	Outside15	0.8125
21	placebo	slow	soft	10	Lunge right	-4.38065	1.72959	PDmax	L	4.38065	Outside10	0.842778
21	placebo	fast	soft	10	Lunge right	-3.85277	2.21598	PDmax	L	3.85277	Outside10	0.834394
22	placebo	slow	hard	10	Lunge right	-0.187873	2.74941	PDmax	R	-0.187873	Inside10	0.83
22	placebo	fast	hard	10	Lunge right	2.65341	2.82012	PDmax	R	2.65341	Inside10	0.802619
22	placebo	slow	hard	10	Lunge left	-2.36877	4.8883	PDmax	R	-2.36877	Outside10	0.829375
22	placebo	fast	hard	10	Lunge left	-0.650655	2.71427	PDmax	R	-0.650655	Outside10	0.795976
22	placebo	slow	hard		Straight line	3.3141	4.09968	PDmax	R	3.3141	Straight	0.764524
22	placebo	fast	hard		Straight line	0.894295	2.58032	PDmax	R	0.894295	Straight	0.714513
22	placebo	slow	soft		Straight line	-2.18124	2.47032	PDmax	R	-2.18124	Straight	0.776286
22	placebo	fast	soft		Straight line	1.7124	3.18449	PDmax	R	1.7124	Straight	0.745294
22	placebo	slow	soft	15	Lunge left	0.704143	2.4716	PDmax	R	0.704143	Outside15	0.838
22	placebo	fast	soft	15	Lunge left	0.576854	2.01546	PDmax	R	0.576854	Outside15	0.820541
22	placebo	slow	soft	10	Lunge left	0.919419	2.11567	PDmax	R	0.919419	Outside10	0.848947
22	placebo	fast	soft	10	Lunge left	0.335386	2.25298	PDmax	R	0.335386	Outside10	0.809744
22	placebo	slow	soft	15	Lunge right	-0.148811	4.54728	PDmax	R	-0.148811	Inside15	0.826786
22	placebo	fast	soft	15	Lunge right	0.740095	2.18957	PDmax	R	0.740095	Inside15	0.826098
22	placebo	slow	soft	10	Lunge right	0.306906	2.27027	PDmax	R	0.306906	Inside10	0.85439
22	placebo	fast	soft	10	Lunge right	3.05197	2.57292	PDmax	R	3.05197	Inside10	0.792619
23	preplacebo	slow	hard	10	Lunge right	-8.73517	1.81801	PDmax	L	8.73517	Outside10	0.767549
23	preplacebo	fast	hard	10	Lunge right	-10.768	2.09001	PDmax	L	10.768	Outside10	0.71734
23	preplacebo	slow	hard	10	Lunge left	-1.54828	1.83842	PDmax	L	1.54828	Inside10	0.777889
23	preplacebo	fast	hard	10	Lunge left	-0.626603	1.60387	PDmax	L	0.626603	Inside10	0.760435
23	preplacebo	slow	hard		Straight line	-5.61059	2.17757	PDmax	L	5.61059	Straight	0.713636
23	preplacebo	fast	hard		Straight line	-6.28349	3.34557	PDmax	L	6.28349	Straight	0.658448
23	preplacebo	slow	soft		Straight line	-3.60628	2.38581	PDmax	L	3.60628	Straight	0.685147
23	preplacebo	fast	soft		Straight line	-2.92628	2.58183	PDmax	L	2.92628	Straight	0.640323
23	preplacebo	slow	soft	15	Lunge left	-0.700076	1.86932	PDmax	L	0.700076	Inside15	0.765795
23	preplacebo	fast	soft	15	Lunge left	0.897333	2.28673	PDmax	L	-0.897333	Inside15	0.727917
23	preplacebo	slow	soft	10	Lunge left	-0.275191	2.41748	PDmax	L	0.275191	Inside10	0.78049
23	preplacebo	fast	soft	10	Lunge left	2.66451	1.78711	PDmax	L	-2.66451	Inside10	0.7467
23	preplacebo	slow	soft	15	Lunge right	-9.04988	1.9332	PDmax	L	9.04988	Outside15	0.7597
23	preplacebo	fast	soft	15	Lunge right	-8.40097	2.61484	PDmax	L	8.40097	Outside15	0.7217
23	preplacebo	slow	soft	10	Lunge right	-8.9952	1.94721	PDmax	L	8.9952	Outside10	0.782292
23	preplacebo	fast	soft	10	Lunge right	-10.1022	2.26817	PDmax	L	10.1022	Outside10	0.745851
24	preNSAID	slow	hard		Straight line	7.24609	3.38272	PDmax	R	7.24609	Straight	0.634815
24	preNSAID	fast	hard		Straight line	5.51351	4.27216	PDmax	R	5.51351	Straight	0.632143
24	preNSAID	slow	hard	10	Lunge right	5.16526	5.09915	PDmax	R	5.16526	Inside10	0.704574
24	preNSAID	fast	hard	10	Lunge right	6.69313	8.41795	PDmax	R	6.69313	Inside10	0.637778
24	preNSAID	slow	hard	10	Lunge left	5.48869	3.60893	PDmax	R	5.48869	Outside10	0.731489
24	preNSAID	fast	hard	10	Lunge left	6.24239	5.85407	PDmax	R	6.24239	Outside10	0.700545
24	preNSAID	fast	soft	15	Lunge left	6.71809	1.9992	PDmax	R	6.71809	Outside15	0.678498
24	preNSAID	slow	soft	15	Lunge left	8.4901	3.66211	PDmax	R	8.4901	Outside15	0.682446
24	preNSAID	slow	soft	10	Lunge left	10.5846	4.24357	PDmax	R	10.5846	Outside10	0.72797
24	preNSAID	fast	soft	10	Lunge left	6.01912	3.31464	PDmax	R	6.01912	Outside10	0.67473
24	preNSAID	fast	soft	15	Lunge right	2.96204	4.90536	PDmax	R	2.96204	Inside15	0.706398
24	preNSAID	slow	soft	15	Lunge right	3.42422	3.72525	PDmax	R	3.42422	Inside15	0.716939
24	preNSAID	slow	soft	10	Lunge right	2.11153	3.38607	PDmax	R	2.11153	Inside10	0.738635
24	preNSAID	fast	soft	10	Lunge right	2.67822	3.36588	PDmax	R	2.67822	Inside10	0.72407
24	preNSAID	slow	soft		Straight line	10.0262	2.59666	PDmax	R	10.0262	Straight	0.686247
24	preNSAID	fast	soft		Straight line	3.86826	3.31975	PDmax	R	3.86826	Straight	0.645556
25	preplacebo	slow	hard		Straight line	5.17958	3.58754	PDmax	R	5.17958	Straight	0.735725
25	preplacebo	fast	hard		Straight line	5.5982	3.9117	PDmax	R	5.5982	Straight	0.685899
25	preplacebo	fast	hard	10	Lunge right	4.44995	4.07409	PDmax	R	4.44995	Inside10	0.741957
25	preplacebo	slow	hard	10	Lunge right	4.26646	3.12119	PDmax	R	4.26646	Inside10	0.739759
25	preplacebo	slow	hard	10	Lunge left	9.02961	4.43619	PDmax	R	9.02961	Outside10	0.769828
25	preplacebo	fast	hard	10	Lunge left	5.1982	2.5256	PDmax	R	5.1982	Outside10	0.736875
25	preplacebo	fast	soft	15	Lunge right	1.80941	3.17643	PDmax	R	1.80941	Inside15	0.726909
25	preplacebo	slow	soft	15	Lunge right	1.70065	2.99294	PDmax	R	1.70065	Inside15	0.7422
25	preplacebo	slow	soft	10	Lunge right	0.804416	3.86715	PDmax	R	0.804416	Inside10	0.775204
25	preplacebo	fast	soft	10	Lunge right	1.21807	2.87682	PDmax	R	1.21807	Inside10	0.737778
25	preplacebo	slow	soft	15	Lunge left	7.19906	2.79165	PDmax	R	7.19906	Outside15	0.755098
25	preplacebo	fast	soft	15	Lunge left	5.29785	3.28849	PDmax	R	5.29785	Outside15	0.72125
25	preplacebo	slow	soft	10	Lunge left	8.3356	2.78166	PDmax	R	8.3356	Outside10	0.777234
25	preplacebo	fast	soft	10	Lunge left	5.7729	3.17564	PDmax	R	5.7729	Outside10	0.742358
25	preplacebo	slow	soft		Straight line	5.39961	3.13505	PDmax	R	5.39961	Straight	0.726972
25	preplacebo	fast	soft		Straight line	1.63698	3.67654	PDmax	R	1.63698	Straight	0.680588
26	preplacebo	fast	hard	10	Lunge left	-2.41924	2.8256	PDmax	L	2.41924	Inside10	0.758145
26	preplacebo	fast	soft	15	Lunge right	-7.43284	2.1586	PDmax	L	7.43284	Outside15	0.713333
26	preplacebo	slow	soft	15	Lunge right	-7.91621	2.25609	PDmax	L	7.91621	Outside15	0.751314
26	preplacebo	fast	soft	10	Lunge right	-8.69817	2.02063	PDmax	L	8.69817	Outside10	0.73819
26	preplacebo	slow	soft	10	Lunge right	-8.4973	2.92826	PDmax	L	8.4973	Outside10	0.781111
26	preplacebo	fast	soft	15	Lunge left	-4.92041	2.3578	PDmax	L	4.92041	Inside15	0.742328
26	preplacebo	slow	soft	15	Lunge left	-3.20644	2.42216	PDmax	L	3.20644	Inside15	0.744492
26	preplacebo	slow	soft	10	Lunge left	-1.86085	2.34085	PDmax	L	1.86085	Inside10	0.766909
26	preplacebo	fast	soft	10	Lunge left	-3.34629	2.84677	PDmax	L	3.34629	Inside10	0.747458
26	preplacebo	slow	soft		Straight line	-7.20581	2.79617	PDmax	L	7.20581	Straight	0.738062
26	preplacebo	fast	soft		Straight line	-6.50213	3.22054	PDmax	L	6.50213	Straight	0.69058
26	preplacebo	slow	hard		Straight line	-6.34257	3.69407	PDmax	L	6.34257	Straight	0.698673
26	preplacebo	fast	hard		Straight line	-5.39239	2.82524	PDmax	L	5.39239	Straight	0.6525
26	preplacebo	fast	hard	10	Lunge right	-12.0405	2.65842	PDmax	L	12.0405	Outside10	0.754245
26	preplacebo	slow	hard	10	Lunge right	-9.04929	2.60825	PDmax	L	9.04929	Outside10	0.760161
26	preplacebo	slow	hard	10	Lunge left	-1.84714	1.49069	PDmax	L	1.84714	Inside10	0.774412
27	preNSAID	fast	hard		Straight line	-8.48053	2.70513	PDmax	L	8.48053	Straight	0.667624
27	preNSAID	slow	hard		Straight line	-6.3222	2.27428	PDmax	L	6.3222	Straight	0.691455
27	preNSAID	slow	hard	10	Lunge right	-8.61216	2.54261	PDmax	L	8.61216	Outside10	0.740189
27	preNSAID	fast	hard	10	Lunge right	-11.0111	2.68556	PDmax	L	11.0111	Outside10	0.695481
27	preNSAID	slow	hard	10	Lunge left	-10.3969	2.4987	PDmax	L	10.3969	Inside10	0.767041
27	preNSAID	fast	hard	10	Lunge left	-18.4935	3.07667	PDmax	L	18.4935	Inside10	0.702727
27	preNSAID	slow	soft	10	Lunge right	-11.2533	1.91185	PDmax	L	11.2533	Outside10	0.758952
27	preNSAID	fast	soft	10	Lunge right	-12.7662	2.67454	PDmax	L	12.7662	Outside10	0.711019
27	preNSAID	slow	soft	15	Lunge right	-9.11701	1.55591	PDmax	L	9.11701	Outside15	0.776754
27	preNSAID	fast	soft	15	Lunge right	-11.3277	2.47948	PDmax	L	11.3277	Outside15	0.715738
27	preNSAID	slow	soft	10	Lunge left	-6.23521	1.99706	PDmax	L	6.23521	Inside10	0.779194
27	preNSAID	fast	soft	10	Lunge left	-14.6511	3.12251	PDmax	L	14.6511	Inside10	0.724191
27	preNSAID	slow	soft	15	Lunge left	-10.1736	1.99175	PDmax	L	10.1736	Inside15	0.782083
27	preNSAID	fast	soft	15	Lunge left	-14.6904	2.96906	PDmax	L	14.6904	Inside15	0.719468
27	preNSAID	slow	soft		Straight line	-9.96878	2.55405	PDmax	L	9.96878	Straight	0.74087
27	preNSAID	fast	soft		Straight line	-11.8565	2.90276	PDmax	L	11.8565	Straight	0.695
28	preNSAID	slow	soft		Straight line	-11.516	3.28719	PDmax	L	11.516	Straight	0.698818
28	preNSAID	fast	soft		Straight line	-7.49893	3.46625	PDmax	L	7.49893	Straight	0.633595
28	preNSAID	fast	soft	15	Lunge left	-0.746528	3.85155	PDmax	L	0.746528	Inside15	0.648824
28	preNSAID	slow	soft	10	Lunge left	0.986989	3.13999	PDmax	L	-0.986989	Inside10	0.746146
28	preNSAID	slow	soft	15	Lunge left	-0.543878	3.22802	PDmax	L	0.543878	Inside15	0.724255
28	preNSAID	fast	soft	10	Lunge left	-0.0862925	3.72737	PDmax	L	0.0862925	Inside10	0.678854
28	preNSAID	fast	soft	15	Lunge right	-9.36774	3.72058	PDmax	L	9.36774	Outside15	0.690217
28	preNSAID	slow	soft	15	Lunge right	-10.1237	3.1165	PDmax	L	10.1237	Outside15	0.722979
28	preNSAID	slow	soft	10	Lunge right	-13.9346	3.80426	PDmax	L	13.9346	Outside10	0.72713
28	preNSAID	fast	soft	10	Lunge right	-13.4143	3.59277	PDmax	L	13.4143	Outside10	0.725556
28	preNSAID	slow	hard		Straight line	-6.73761	3.86478	PDmax	L	6.73761	Straight	0.72139
28	preNSAID	fast	hard		Straight line	-6.23135	5.76422	PDmax	L	6.23135	Straight	0.646001
28	preNSAID	fast	hard	10	Lunge right	-17.0576	5.63831	PDmax	L	17.0576	Outside10	0.671327
28	preNSAID	slow	hard	10	Lunge left	1.55353	3.50162	PDmax	L	-1.55353	Inside10	0.727759
28	preNSAID	fast	hard	10	Lunge left	3.36869	5.38801	PDmax	L	-3.36869	Inside10	0.674091
28	preNSAID	slow	hard	10	Lunge right	-16.9794	4.48867	PDmax	L	16.9794	Outside10	0.688068
29	placebo	fast	soft		Straight line	10.1087	3.85277	PDmax	R	10.1087	Straight	0.69561
29	placebo	slow	soft		Straight line	6.64025	2.93214	PDmax	R	6.64025	Straight	0.732286
29	placebo	slow	soft	15	Lunge left	8.66635	4.79964	PDmax	R	8.66635	Outside15	0.782788
29	placebo	fast	soft	15	Lunge left	8.24499	2.79443	PDmax	R	8.24499	Outside15	0.740849
29	placebo	slow	soft	10	Lunge left	5.10749	2.64912	PDmax	R	5.10749	Outside10	0.822727
29	placebo	fast	soft	10	Lunge left	6.87756	2.9347	PDmax	R	6.87756	Outside10	0.7762
29	placebo	slow	soft	15	Lunge right	2.12993	3.0738	PDmax	R	2.12993	Inside15	0.777077
29	placebo	fast	soft	15	Lunge right	2.1333	4.50123	PDmax	R	2.1333	Inside15	0.751064
29	placebo	slow	soft	10	Lunge right	2.92144	2.81542	PDmax	R	2.92144	Inside10	0.829783
29	placebo	fast	soft	10	Lunge right	-1.35823	3.44783	PDmax	R	-1.35823	Inside10	0.7725
29	placebo	slow	hard		Straight line	6.23274	3.02634	PDmax	R	6.23274	Straight	0.733936
29	placebo	fast	hard		Straight line	8.19908	3.04182	PDmax	R	8.19908	Straight	0.6925
29	placebo	slow	hard	10	Lunge left	3.31866	3.79408	PDmax	R	3.31866	Outside10	0.7675
29	placebo	fast	hard	10	Lunge left	2.1593	5.77471	PDmax	R	2.1593	Outside10	0.755521
29	placebo	slow	hard	10	Lunge right	0.434597	3.02517	PDmax	R	0.434597	Inside10	0.77675
29	placebo	fast	hard	10	Lunge right	-1.11319	3.57401	PDmax	R	-1.11319	Inside10	0.774625
30	preplacebo	slow	hard	10	Lunge right	-13.1942	4.24192	PDmax	R	-13.1942	Inside10	0.813647
30	preplacebo	fast	hard	10	Lunge right	-9.71114	3.56684	PDmax	R	-9.71114	Inside10	0.799185
30	preplacebo	slow	hard	10	Lunge left	4.07998	3.01731	PDmax	R	4.07998	Outside10	0.844868
30	preplacebo	fast	hard	10	Lunge left	3.44783	2.68093	PDmax	R	3.44783	Outside10	0.815111
30	preplacebo	slow	hard		Straight line	5.98054	2.92886	PDmax	R	5.98054	Straight	0.814148
30	preplacebo	fast	hard		Straight line	5.29021	2.79984	PDmax	R	5.29021	Straight	0.734737
30	preplacebo	slow	soft		Straight line	-7.6865	3.27112	PDmax	R	-7.6865	Straight	0.797714
30	preplacebo	fast	soft		Straight line	-4.03182	3.73469	PDmax	R	-4.03182	Straight	0.743002
30	preplacebo	slow	soft	15	Lunge right	-10.9576	3.66513	PDmax	R	-10.9576	Inside15	0.822821
30	preplacebo	fast	soft	15	Lunge right	-9.83861	3.15502	PDmax	R	-9.83861	Inside15	0.744876
30	preplacebo	slow	soft	10	Lunge right	-10.3593	4.45445	PDmax	R	-10.3593	Inside10	0.859898
30	preplacebo	fast	soft	10	Lunge right	-11.7461	4.29504	PDmax	R	-11.7461	Inside10	0.853
30	preplacebo	fast	soft	15	Lunge left	-2.89761	3.72795	PDmax	R	-2.89761	Outside15	0.792209
30	preplacebo	slow	soft	15	Lunge left	-4.18642	4.0627	PDmax	R	-4.18642	Outside15	0.823421
30	preplacebo	slow	soft	10	Lunge left	-1.31579	4.14188	PDmax	R	-1.31579	Outside10	0.84125
30	preplacebo	fast	soft	10	Lunge left	-2.87224	5.05601	PDmax	R	-2.87224	Outside10	0.786083
31	preNSAID	slow	hard		Straight line	-5.82035	3.07278	PDmax	L	5.82035	Straight	0.666
31	preNSAID	fast	hard		Straight line	-2.14664	2.74068	PDmax	L	2.14664	Straight	0.624375
31	preNSAID	fast	hard	10	Lunge right	-6.27665	2.88315	PDmax	L	6.27665	Outside10	0.6867
31	preNSAID	slow	hard	10	Lunge right	-7.26192	3.0463	PDmax	L	7.26192	Outside10	0.739468
31	preNSAID	fast	hard	10	Lunge left	5.23413	4.03048	PDmax	L	-5.23413	Inside10	0.661176
31	preNSAID	slow	hard	10	Lunge left	0.313544	2.81576	PDmax	L	-0.313544	Inside10	0.731786
31	preNSAID	fast	soft		Straight line	-2.16659	3.6048	PDmax	L	2.16659	Straight	0.664144
31	preNSAID	slow	soft		Straight line	-3.64754	3.72522	PDmax	L	3.64754	Straight	0.674558
31	preNSAID	fast	soft	15	Lunge right	-5.39763	3.22008	PDmax	L	5.39763	Outside15	0.699688
31	preNSAID	slow	soft	15	Lunge right	-5.82241	3.13677	PDmax	L	5.82241	Outside15	0.725588
31	preNSAID	fast	soft	10	Lunge right	-4.35905	2.96264	PDmax	L	4.35905	Outside10	0.71
31	preNSAID	slow	soft	10	Lunge right	-6.54763	3.75777	PDmax	L	6.54763	Outside10	0.778929
31	preNSAID	fast	soft	15	Lunge left	0.224353	3.20567	PDmax	L	-0.224353	Inside15	0.675833
31	preNSAID	slow	soft	15	Lunge left	-1.0343	3.47284	PDmax	L	1.0343	Inside15	0.740682
31	preNSAID	fast	soft	10	Lunge left	-0.0871478	2.92403	PDmax	L	0.0871478	Inside10	0.703523
31	preNSAID	slow	soft	10	Lunge left	1.25498	4.0318	PDmax	L	-1.25498	Inside10	0.751744
32	preNSAID	slow	hard	10	Lunge left	10.7649	2.38377	PDmax	R	10.7649	Outside10	0.784146
32	preNSAID	fast	hard	10	Lunge left	11.5567	2.84069	PDmax	R	11.5567	Outside10	0.75625
32	preNSAID	slow	hard	10	Lunge right	6.09797	2.89135	PDmax	R	6.09797	Inside10	0.777791
32	preNSAID	fast	hard	10	Lunge right	4.58675	2.52854	PDmax	R	4.58675	Inside10	0.7449
32	preNSAID	slow	hard		Straight line	7.57827	3.11629	PDmax	R	7.57827	Straight	0.765208
32	preNSAID	fast	hard		Straight line	6.94993	2.36885	PDmax	R	6.94993	Straight	0.702
32	preNSAID	slow	soft	15	Lunge right	4.80169	2.86092	PDmax	R	4.80169	Inside15	0.79814
32	preNSAID	fast	soft	15	Lunge right	5.10415	2.14813	PDmax	R	5.10415	Inside15	0.765833
32	preNSAID	slow	soft	10	Lunge right	2.72646	3.0121	PDmax	R	2.72646	Inside10	0.808929
32	preNSAID	fast	soft	10	Lunge right	3.05183	2.36811	PDmax	R	3.05183	Inside10	0.7685
32	preNSAID	slow	soft	15	Lunge left	10.1128	2.55016	PDmax	R	10.1128	Outside15	0.808362
32	preNSAID	fast	soft	15	Lunge left	10.0485	2.42627	PDmax	R	10.0485	Outside15	0.766019
32	preNSAID	slow	soft	10	Lunge left	9.43095	1.8699	PDmax	R	9.43095	Outside10	0.814125
32	preNSAID	fast	soft	10	Lunge left	8.24723	2.02278	PDmax	R	8.24723	Outside10	0.761395
32	preNSAID	slow	soft		Straight line	7.17028	1.89967	PDmax	R	7.17028	Straight	0.767428
32	preNSAID	fast	soft		Straight line	6.11474	1.88568	PDmax	R	6.11474	Straight	0.727941
33	preNSAID	fast	soft	10	Lunge left	6.23319	6.93737	PDmax	R	6.23319	Outside10	0.682083
33	preNSAID	slow	soft	10	Lunge left	8.06417	4.50749	PDmax	R	8.06417	Outside10	0.699138
33	preNSAID	fast	soft	15	Lunge left	-8.02864	2.14889	PDmax	R	-8.02864	Outside15	0.704333
33	preNSAID	slow	soft	10	Lunge right	2.53028	2.54139	PDmax	R	2.53028	Inside10	0.78641
33	preNSAID	fast	soft	10	Lunge right	6.18044	4.19398	PDmax	R	6.18044	Inside10	0.739474
33	preNSAID	slow	soft	15	Lunge right	1.603	2.93916	PDmax	R	1.603	Inside15	0.788714
33	preNSAID	fast	soft	15	Lunge right	2.54362	4.08988	PDmax	R	2.54362	Inside15	0.743868
33	preNSAID	slow	soft		Straight line	5.23956	4.01935	PDmax	R	5.23956	Straight	0.69328
33	preNSAID	fast	soft		Straight line	7.98359	3.87476	PDmax	R	7.98359	Straight	0.652
33	preNSAID	slow	hard	10	Lunge right	1.07798	3.75636	PDmax	R	1.07798	Inside10	0.765833
33	preNSAID	fast	hard	10	Lunge right	4.94467	5.40706	PDmax	R	4.94467	Inside10	0.715769
33	preNSAID	slow	hard	10	Lunge left	1.928	3.73605	PDmax	R	1.928	Outside10	0.708049
33	preNSAID	fast	hard	10	Lunge left	2.82671	3.52489	PDmax	R	2.82671	Outside10	0.707439
33	preNSAID	slow	hard		Straight line	8.32736	3.48128	PDmax	R	8.32736	Straight	0.694773
33	preNSAID	fast	hard		Straight line	7.91733	3.13987	PDmax	R	7.91733	Straight	0.664552
34	preNSAID	slow	hard		Straight line	-10.3924	2.76642	PDmax	L	10.3924	Straight	0.71054
34	preNSAID	fast	hard		Straight line	-12.3869	3.37333	PDmax	L	12.3869	Straight	0.701915
34	preNSAID	slow	hard	10	Lunge left	-6.31386	4.12541	PDmax	L	6.31386	Inside10	0.76913
34	preNSAID	fast	hard	10	Lunge left	-9.70179	3.06272	PDmax	L	9.70179	Inside10	0.764674
34	preNSAID	slow	hard	10	Lunge right	-8.94275	5.43449	PDmax	L	8.94275	Outside10	0.766
34	preNSAID	fast	hard	10	Lunge right	-14.0369	3.51145	PDmax	L	14.0369	Outside10	0.756957
34	preNSAID	slow	soft		Straight line	-11.5283	3.68293	PDmax	L	11.5283	Straight	0.713824
34	preNSAID	fast	soft		Straight line	-13.4372	5.03884	PDmax	L	13.4372	Straight	0.700983
34	preNSAID	slow	soft	15	Lunge right	-13.9989	4.42904	PDmax	L	13.9989	Outside15	0.746413
34	preNSAID	fast	soft	15	Lunge right	-16.3722	2.2709	PDmax	L	16.3722	Outside15	0.745106
34	preNSAID	slow	soft	10	Lunge right	-9.32443	3.65329	PDmax	L	9.32443	Outside10	0.752935
34	preNSAID	fast	soft	10	Lunge right	-16.1447	3.40665	PDmax	L	16.1447	Outside10	0.747609
34	preNSAID	slow	soft	15	Lunge left	-10.0687	5.6186	PDmax	L	10.0687	Inside15	0.756354
34	preNSAID	fast	soft	15	Lunge left	-11.885	2.80725	PDmax	L	11.885	Inside15	0.749333
34	preNSAID	slow	soft	10	Lunge left	-4.24012	4.07708	PDmax	L	4.24012	Inside10	0.764894
34	preNSAID	fast	soft	10	Lunge left	-11.5449	2.28007	PDmax	L	11.5449	Inside10	0.753511

## Sheet: Data Information
Variable	Data information
Treatment	Data from a crossover study looking at the effect of NSAID on movement asymmetries (Persson-Sjodin et al., 2019) were used for this study. Only non-NSAID trials included in this study (preplacebo, placebo, preNSAID)
Speed	Each horse was trotted twice for each condition (condition = surface+direction combination): for example when a horse was lunged on a left rein on a soft surface, the first time the horse was trotted at their preferred pace and the second time the horse was asked to trot faster. Categories were then assigned based on stride duration - fast (lower stride duration), slow (higher stride duration). N…
Surface	Soft: arena or outdoor paddock; hard: gravel, packed dirt or asphalt. Surface varied between horses but was kept consistent for each horse.
Baseline_Asymmetry	Side to which the predominant asymmetry was assigned to during a baseline condition, i.e. slow-hard-straigh trot trial. L= left (parameters with a negative value), R = right (parameters with a positive value).
_Norm	Asymmetry parameter values normalised to the right limb (all values multiplied by -1 if predominant baseline asymmetry releated to a left limb).
Direction	Lungeing direction relabelled with reference to the position of the limb to which the predominant baseline asymmetry was assigned to (inside or outside of a circle), the numbers at the end indicate circle diameter (i.e. inside10 = circle 10m diameter)
